# Supplementary material for: Nanoconfinement enabled non-covalently decorated MXene membranes for ion-sieving
Source: Nat Commun. 2023 Jul 10;14:4075. doi: 10.1038/s41467-023-39533-y (PMC10333198; doi:10.1038/s41467-023-39533-y)
Supplement: Supplementary file 3 — Source Data [file 41467_2023_39533_MOESM3_ESM.xlsx]

## Sheet: Figure 1a
	Ti Peak Fitting
	Binding Energy	Ti 2p	Envelop	Background	Ti carbide	Ti2+	Ti3+	TFO	TiF
	475.08	86168.4	86169.3		--	--	--	--	--
	474.98	86145.4	86146.3		--	--	--	--	--
	474.88	84869.1	84870		--	--	--	--	--
	474.78	86532.8	86533.8		--	--	--	--	--
	474.68	85752.6	85753.8		--	--	--	--	--
	474.58	86239.1	86240.3		--	--	--	--	--
	474.48	85657.8	85659.1		--	--	--	--	--
	474.38	84640.6	84642.1		--	--	--	--	--
	474.28	85817.1	85818.7		--	--	--	--	--
	474.18	86249.7	86251.4		--	--	--	--	--
	474.08	85844.4	85846.3		--	--	--	--	--
	473.98	86312	86314		--	--	--	--	--
	473.88	85190.3	85192.5		--	--	--	--	--
	473.78	84642.7	84645.1		--	--	--	--	--
	473.68	85288.2	85290.8		--	--	--	--	--
	473.58	85497.7	85500.5		--	--	--	--	--
	473.48	85255.4	85258.5		--	--	--	--	--
	473.38	85169.1	85172.4		--	--	--	--	--
	473.28	85133.5	85137.2		--	--	--	--	--
	473.18	85752.5	85756.4		--	--	--	--	--
	473.08	85266.3	85270.7		--	--	--	--	--
	472.98	86036.2	86041		--	--	--	--	--
	472.88	85636.4	85641.6		--	--	--	--	--
	472.78	86331.2	86336.8		--	--	--	--	--
	472.68	85382.5	85388.6		--	--	--	--	--
	472.58	85071.7	85078.3		--	--	--	--	--
	472.48	85119.4	85126.6		--	--	--	--	--
	472.38	85139.5	85147.4		--	--	--	--	--
	472.28	84931.6	84940.2		--	--	--	--	--
	472.18	85563	85572.4		--	--	--	--	--
	472.08	85104.6	85114.7		--	--	--	--	--
	471.98	84574.8	84585.8		--	--	--	--	--
	471.88	85681.9	85693.9		--	--	--	--	--
	471.78	84637	84650		--	--	--	--	--
	471.68	84801.4	84815.5		--	--	--	--	--
	471.58	84250.7	84266		--	--	--	--	--
	471.48	84400.5	84417.1		--	--	--	--	--
	471.38	85109.7	85127.7		--	--	--	--	--
	471.28	84620.8	84640.4		--	--	--	--	--
	471.18	83648.2	83669.4		--	--	--	--	--
	471.08	84236.5	84259.4		--	--	--	--	--
	470.98	84051	84075.9		--	--	--	--	--
	470.88	84861.6	84888.6		--	--	--	--	--
	470.78	83573.9	83603.1		--	--	--	--	--
	470.68	83450.5	83482.1		--	--	--	--	--
	470.58	83155.4	83189.6		--	--	--	--	--
	470.48	83567.6	83604.6		--	--	--	--	--
	470.38	83291.3	83331.3		--	--	--	--	--
	470.28	83597.6	83640.9		--	--	--	--	--
	470.18	84465.1	84511.8		--	--	--	--	--
	470.08	83636.2	83686.7		--	--	--	--	--
	469.98	82105.4	82159.9		--	--	--	--	--
	469.88	82814.3	82873.2		--	--	--	--	--
	469.78	83870.7	83934.3		--	--	--	--	--
	469.68	83079.4	83147.9		--	--	--	--	--
	469.58	82640.3	82714.3		--	--	--	--	--
	469.48	82503.1	82582.9		--	--	--	--	--
	469.38	82548.5	82634.5		--	--	--	--	--
	469.28	81678.3	81771		--	--	--	--	--
	469.18	82307	82406.9		--	--	--	--	--
	469.08	84205	84312.6		--	--	--	--	--
	468.98	82654.6	82770.4		--	--	--	--	--
	468.88	81563.8	81688.6		--	--	--	--	--
	468.78	82540.4	82674.7		--	--	--	--	--
	468.68	82019.2	82163.8		--	--	--	--	--
	468.58	82245.7	82401.2		--	--	--	--	--
	468.48	82774.1	82941.4		--	--	--	--	--
	468.38	82572.8	82752.8		--	--	--	--	--
	468.28	81783.7	81977.4		--	--	--	--	--
	468.18	81894.5	82102.8		--	--	--	--	--
	468.08	82195.5	82419.5		--	--	--	--	--
	467.98	81225.5	81466.3		--	--	--	--	--
	467.88	81223.8	81482.8		--	--	--	--	--
	467.78	81994.8	82273.2		--	--	--	--	--
	467.68	81316	81615.3		--	--	--	--	--
	467.58	81452.6	81774.3		--	--	--	--	--
	467.48	81561.8	81907.7		--	--	--	--	--
	467.38	80868.2	81240.2		--	--	--	--	--
	467.28	81134.9	81534.9		--	--	--	--	--
	467.18	80916.6	81346.7		--	--	--	--	--
	467.08	80868	81330.5		--	--	--	--	--
	466.98	80998.2	81495.8		--	--	--	--	--
	466.88	80933.7	81857.9	81322.5	81322.5	81322.5	81840.5	81322.7	81324.3
	466.78	81210.8	81791.5	81215.2	81215.2	81215.2	81772.1	81215.3	81217.5
	466.68	82601.6	81782.7	81162	81162	81162	81760.9	81162.2	81165.2
	466.58	80630.4	81809.7	81140.8	81140.8	81140.8	81785.1	81141	81145.2
	466.48	80433.4	81839.3	81117.9	81117.9	81117.9	81811.2	81118.1	81124
	466.38	81673.5	81872.1	81093.4	81093.4	81093.4	81839.6	81093.5	81101.9
	466.28	81877.8	81911.9	81069.9	81069.9	81069.9	81873.6	81070.1	81082.2
	466.18	81434.8	81957.1	81045.1	81045.1	81045.1	81910.9	81045.3	81062.9
	466.08	81150.9	82007.7	81017.3	81017.3	81017.3	81950.6	81017.6	81043.4
	465.98	81958.9	82067.5	80988.5	80988.5	80988.5	81995.1	80989.1	81026.9
	465.88	81896.3	82138.4	80958.2	80958.2	80958.2	82044.5	80959.4	81014.6
	465.78	82463.6	82223.9	80926.6	80926.6	80926.6	82099.8	80928.9	81009.1
	465.68	81798.5	82326.9	80892.5	80892.5	80892.5	82160.6	80896.8	81011.9
	465.58	82347.3	82453.9	80857.7	80857.7	80857.7	82229.5	80865.5	81027.9
	465.48	81978.8	82610.8	80822.2	80822.2	80822.2	82307.7	80836.3	81061
	465.38	81815.7	82804.2	80786.4	80786.4	80786.4	82396.7	80811.1	81114.8
	465.28	82258.3	83039.5	80748.3	80748.3	80748.3	82496	80790.6	81190.5
	465.18	82812	83325.2	80709.3	80709.3	80709.4	82608.6	80780.1	81291.4
	465.08	82392.7	83667.9	80668.7	80668.7	80668.8	82735.5	80784.2	81416.6
	464.98	82585.8	84070.9	80622.9	80622.9	80622.9	82875.5	80806.5	81559.8
	464.88	84779.5	84541.6	80573.2	80573.2	80573.2	83032.5	80858.1	81716.3
	464.78	84312.4	85084.3	80518.1	80518.1	80518.3	83208.1	80949.5	81875.5
	464.68	85757	85704	80457.4	80457.4	80457.7	83405.5	81094.1	82024.5
	464.58	85595.2	86403.4	80388.5	80388.5	80389	83626.4	81305	82146.3
	464.48	87428.9	87191.7	80313.5	80313.5	80314.4	83878	81600.4	82229
	464.38	88142	88076.6	80231	80231	80232.7	84164.9	81993.2	82259.8
	464.28	88637.2	89072.3	80141.4	80141.4	80144.3	84494.5	82494.7	82234.3
	464.18	89834.1	90196.9	80042.3	80042.3	80047.4	84873	83107.4	82157.2
	464.08	91079.7	91474.4	79934.4	79934.4	79943.3	85310.9	83827.9	82045.6
	463.98	92539.9	92879.2	79816.2	79816.2	79831.4	85818.9	84639.7	81876.3
	463.88	94116.3	94395.5	79687.4	79687.4	79713	86410.6	85515.3	81644.7
	463.78	94820.3	96007.1	79544.7	79544.7	79587.1	87099.1	86411.9	81355.3
	463.68	98197.2	97698.5	79388.8	79388.8	79458	87904.2	87280.8	81019.7
	463.58	98822.6	99452.7	79220	79220	79331	88848.1	88065.3	80650.3
	463.48	100128	101254	79036.9	79037	79212.5	89953.6	88705.6	80258.3
	463.38	102458	103093	78837.2	78837.5	79110.5	91244.1	89144.7	79852.8
	463.28	104712	104975	78620.6	78621.1	79039.5	92745	89337.3	79442.8
	463.18	108211	106918	78386.7	78387.6	79018.6	94478.1	89253.3	79034.8
	463.08	109057	108952	78131.5	78133.4	79070.2	96452.3	88877.8	78628.9
	462.98	112856	111115	77855.9	77859.6	79228.5	98663.7	88220.4	78227.6
	462.88	114527	113442	77559.2	77566.1	79534.7	101076	87308.3	77829.7
	462.78	117202	115946	77244	77256.6	80042.2	103608	86187.5	77435.6
	462.68	118831	118591	76905.9	76928.7	80805.7	106113	84907.6	77038.2
	462.58	122517	121291	76546.1	76586	81892.3	108380	83528	76634.9
	462.48	125535	123921	76164.3	76233.1	83371.5	110157	82105.8	76222.4
	462.38	127167	126376	75761.2	75877	85311.5	111217	80692.3	75798.2
	462.28	129369	128682	75336.2	75527.4	87769.2	111479	79327.6	75359.1
	462.18	131283	131127	74890.1	75199	90782.6	111153	78040.9	74904
	462.08	134336	133669	74425	74913.6	94356.9	110160	76850.8	74435.2
	461.98	135879	135945	73940.2	74696.9	98447.3	108151	75761.7	73953.4
	461.88	137916	138118	73435.4	74582.1	102949	105361	74769.2	73452.4
	461.78	140260	140342	72908.8	74609.4	107685	102092	73861.4	72931
	461.68	143160	142693	72361.2	74827.9	112414	98625	73024.7	72390.1
	461.58	145735	145121	71792.5	75290.3	116830	95177.2	72243.2	71830.2
	461.48	147211	147463	71203.5	76049.4	120599	91886.9	71502.1	71253.2
	461.38	148565	149488	70594.8	77148.6	123385	88825.4	70787.7	70660.7
	461.28	150544	150952	69969.8	78614.2	124909	86020.5	70091.4	70058.4
	461.18	150978	151644	69332.7	80439.1	124982	83471.5	69407.4	69453.5
	461.08	150858	151423	68686.5	82567.4	123543	81161.6	68731.3	68854.5
	460.98	150107	150226	68037.7	84886.7	120670	79070.5	68063.9	68275.3
	460.88	147294	148056	67393.6	87223.6	116569	77177.9	67408.5	67735.4
	460.78	144341	144965	66760.8	89351.3	111535	75463.6	66769.1	67258.6
	460.68	140432	141032	66144	91014.9	105908	73908.6	66150.1	66874.1
	460.58	137238	136373	65553.9	91980.9	100035	72502.4	65564.2	66624.7
	460.48	129445	131134	64994.5	92071.1	94221.1	71231.1	65011.5	66554.8
	460.38	124145	125514	64471.2	91211.6	88711.6	70084.6	64498.9	66716.6
	460.28	117784	119766	63986.4	89446.2	83679.3	69052.7	64030.9	67161.7
	460.18	112324	114185	63543.5	86930.8	79228.5	68127.5	63613.8	67937
	460.08	107174	109058	63135.4	83887.8	75393.5	67293	63244.9	69064
	459.98	104154	104638	62760	80574.8	72166.5	66539.3	62927.7	70540.6
	459.88	100470	101087	62410.3	77230.1	69502.1	65852.9	62662.9	72319.1
	459.78	98877.1	98455.3	62080.1	74047.4	67335.8	65492.8	62454.6	74302.8
	459.68	97594.2	96678.3	61764	71160	65594.2	65452.4	62310.2	76344.8
	459.58	96117.8	95593.5	61459.4	68642.3	64205.2	65449.3	62242.8	78260.5
	459.48	94923.8	94978.5	61161.9	66515.2	63098.8	65482.5	62267	79849.3
	459.38	94182.8	94613.4	60869.2	64762.9	62213.7	65553.1	62402.6	80941
	459.28	94183.5	94351.6	60580.7	63346.9	61499.4	65664.9	62673.4	81450.6
	459.18	93246.8	94190.2	60293.4	62214.3	60911.4	65819.5	63102.6	81438.2
	459.08	93835.5	94274.6	60006.2	61310.7	60415.4	66021.6	63715.1	81105.1
	458.98	93382.4	94280.3	59716.4	60583.1	59983.2	66275.1	64533	80173.7
	458.88	94339	94132.3	59425.7	59989.3	59597	66589.4	65577.8	78605.6
	458.78	93306.3	93920.1	59131.8	59490.5	59240	66971.3	66860.5	76520.1
	458.68	93896.5	93777.1	58833	59056.5	58900.3	67429.9	68382.9	74076.3
	458.58	95531.1	93854.6	58530.5	58666.9	58571.8	67979.2	70136.9	71452.1
	458.48	94266.8	94290.9	58224.9	58306.4	58249.8	68634.8	72098.7	68816.6
	458.38	94846.1	95185.5	57911.9	57959.5	57926.6	69410.3	74223.5	66306.9
	458.28	96690.8	96592.8	57589.7	57617	57598.3	70325.3	76452.3	64023.9
	458.18	98320.9	98517.6	57257.9	57273.2	57262.9	71404.6	78712	62026.4
	458.08	100277	100914	56910.4	56918.8	56919.8	72672	80911	60327.7
	457.98	103002	103706	56544.5	56549	56561.7	74160.1	82952.4	58912.5
	457.88	105332	106801	56157.2	56159.6	56188.3	75907.5	84736.5	57744
	457.78	108971	110111	55747.1	55748.4	55802.1	77960.9	86168	56775.2
	457.68	111579	113561	55311	55311.7	55406.7	80372.4	87159.9	55955.2
	457.58	115500	117109	54847	54847.3	55010.2	83201.9	87642.8	55237.2
	457.48	119427	120748	54350.3	54350.5	54623.7	86511.8	87566.3	54579
	457.38	124679	124518	53818.9	53818.9	54268.3	90368.1	86907.4	53948.4
	457.28	129721	128496	53249.7	53249.8	53975.1	94830.6	85669.6	53320.7
	457.18	133990	132787	52639	52639.1	53788.1	99939.6	83881.7	52676.6
	457.08	140402	137509	51986.6	51986.7	53773.1	105701	81599.9	52005.8
	456.98	144272	142755	51290.2	51290.5	54016.1	112050	78897.8	51299.7
	456.88	150751	148556	50548.8	50549.5	54629.9	118818	75863.6	50553.4
	456.78	156386	154826	49759.2	49761	55753.5	125684	72590	49761.3
	456.68	162535	161344	48923.5	48928.1	57558.9	132159	69175.7	48924.5
	456.58	167331	167754	48040.3	48051.2	60237.6	137605	65709.9	48040.7
	456.48	172017	173693	47110.3	47135.4	63995.2	141367	62273.2	47110.5
	456.38	177779	179025	46134.2	46189.6	69029.3	143041	58932.2	46134.3
	456.28	182774	184179	45112.4	45230.5	75500.4	142830	55736.8	45112.4
	456.18	188456	189885	44043.9	44286.3	83491.1	141317	52718.8	44043.9
	456.08	193741	194883	42926.8	43406.5	92959.7	137214	49893.6	42926.8
	455.98	199464	199286	41764.9	42679.3	103698	130759	47267.9	41764.9
	455.88	202580	203533	40557	42236.4	115281	122691	44832.4	40557
	455.78	208049	207933	39303.1	42273.1	127055	113791	42570.1	39303.1
	455.68	213715	212527	38004.3	43059.9	138168	104711	40459.8	38004.3
	455.58	217919	217103	36663.1	44939.1	147635	95908.6	38478.3	36663.1
	455.48	221897	221295	35279.9	48293.6	154473	87646.1	36599.6	35279.9
	455.38	224603	224728	33859.3	53484.5	157859	80045.5	34803.1	33859.3
	455.28	226748	227101	32407.4	60728	157285	73133.1	33071.3	32407.4
	455.18	228313	228167	30928.8	69927.5	152661	66878.6	31388	30928.8
	455.08	229329	227610	29435.5	80506.6	144339	61231.7	29748	29435.5
	454.98	225213	224882	27936.7	91295	133037	56129.7	28145.8	27936.7
	454.88	221775	219161	26449.8	100618	119709	51518.2	26587.5	26449.8
	454.78	212366	209535	24998	106635	105381	47353.9	25087.1	24998
	454.68	198660	195412	23611.6	107896	91007.6	43608	23668.3	23611.6
	454.58	179713	176950	22319.9	103869	77364.7	40258.4	22355.4	22319.9
	454.48	156474	155240	21160.2	95170.3	65012.4	37298.5	21182.1	21160.2
	454.38	128670	132060	20156.4	83316.6	54274.4	34714.6	20169.7	20156.4
	454.28	104112	109359	19320	70183.9	45270.9	32486.8	19327.9	19320
	454.18	83381.1	88757.9	18648.7	57455.3	37963.4	30586	18653.3	18648.7
	454.08	66705.7	71255.3	18127.1	46285.5	32204.3	28974.6	18129.8	18127.1
	453.98	54286.3	57198.8	17728.8	37226.8	27781.8	27606.9	17730.3	17728.8
	453.88	44776	46435.1	17426.6	30346.7	24464.4	26439.9	17427.4	17426.6
	453.78	38706	38514.5	17198.2	25409.1	22030	25437.8	17198.7	17198.2
	453.68	33074.6	32866.4	17023.3	22035.8	20277.4	24568.6	17023.6	17023.3
	453.58	30320.6	28930	16887.7	19830.5	19037.9	23808.1	16887.8	16887.7
	453.48	27544.3	26219	16778.5	18441.4	18172.8	23135.2	16778.5	16778.5
	453.38	26625	24354.2	16690.5	17595.5	17577.8	22537.5	16690.5	16690.5
	453.28	24169.8	23052.1	16616	17090.4	17170.3	22000.9	16616	16616
	453.18	23757.6	22117.6	16552.3	16791.9	16892.1	21517.4	16552.3	16552.3
	453.08	22893.9	21420.4	16497.2	16613.8	16701.7	21080.2	16497.2	16497.2
	452.98	21514	20877.9	16450.3	16505	16571.1	20684.8	16450.3	16450.3
	452.88	20957.3	20435.5	16408.4	16433.2	16478.5	20324.5	16408.4	16408.4
	452.78	20619.6	20062.4	16372.3	16383	16412.1	19996.9	16372.3	16372.3
	452.68	19812.5	19738.4	16340.4	16345	16362.7	19697.8	16340.4	16340.4
	452.58	19880	19450.7	16312	16313.8	16324.2	19424	16312	16312
	452.48	19133.3	19191	16285.6	16286.3	16292.1	19172.1	16285.6	16285.6
	452.38	19480.3	18955.9	16262.6	16262.8	16266	18941.4	16262.6	16262.6
	452.28	18227.8	18741.4	16242.2	16242.3	16244	18729.6	16242.2	16242.2
	452.18	17998	18544.8	16224	16224	16224.9	18534.9	16224	16224
	452.08	18313.1	18363.6	16207.2	16207.2	16207.6	18354.9	16207.2	16207.2
	451.98	18161.3	18198.2	16193.5	16193.5	16193.7	18190.3	16193.5	16193.5
	451.88	17325.5	18045.2	16180.9	16180.9	16181	18038.1	16180.9	16180.9
	451.78	17468.9	17903.8	16169.5	16169.5	16169.5	17897.3	16169.5	16169.5
	451.68	17141.6	17773.2	16159.4	16159.4	16159.4	17767.3	16159.4	16159.4
	451.58	17390.2	17652.7	16150.7	16150.7	16150.7	17647.3	16150.7	16150.7
	451.48	17218.5	17540.4	16142.1	16142.1	16142.1	17535.5	16142.1	16142.1
	451.38	17182.3	17436.6	16134.7	16134.7	16134.7	17432.1	16134.7	16134.7
	451.28	16655.8	17340.2	16127.8	16127.8	16127.8	17336.1	16127.8	16127.8
	451.18	16762.9	17251	16121.9	16121.9	16121.9	17247.3	16121.9	16121.9
	451.08	16691.5	17168.6	16117	16117	16117	17165.2	16117	16117
	450.98	16596.7	17092.9	16113.3	16113.3	16113.3	17089.7	16113.3	16113.3
	450.88	16257.3	17022.1	16109.7	16109.7	16109.7	17019.3	16109.7	16109.7
	450.78	16654.1	16957.4	16107.5	16107.5	16107.5	16954.8	16107.5	16107.5
	450.68	15787.1	16897.5	16105.9	16105.9	16105.9	16895.1	16105.9	16105.9
	450.58	16131.1	16842.2	16104.9	16104.9	16104.9	16840.1	16104.9	16104.9
	450.48	15975.7	16662.4
	450.38	15976.6	16616.1
	450.28	16100.4	16695.9
	450.18	16188.6	16743.1
	450.08	16208.8	16724.9
	449.98	16208.5	16689
	449.88	15769.1	16216.3
	449.78	16048.9	16465
	449.68	15865.9	16253.1
	449.58	15800.4	16160.5
	449.48	15540	15874.9
	449.38	16216.9	16528.3
	449.28	15678.9	15968.3
	449.18	15775.3	16044.3
	449.08	15960.8	16210.7
	448.98	16038.9	16271.1
	448.88	15497.3	15712.9
	448.78	15594.9	15795
	448.68	15785.2	15970.9
	448.58	15855.1	16027.4
	448.48	15590.3	15750.1
	448.38	15919.4	16067.5
	448.28	15580.5	15717.8
	448.18	15590.1	15717.4
	448.08	15776.7	15894.5

## Sheet: Figure 1b
	C Peak Fitting
	Binding Energy	C 1s	Envelop	C-Ti	C-Ti-O/F	C-C	C-O	O	Background
	298.08	16678.7	17263.6	--	--	--	--	--	--
	297.98	16380.6	16965.4	--	--	--	--	--	--
	297.88	16415.5	17000.4	--	--	--	--	--	--
	297.78	16601.1	17185.9	--	--	--	--	--	--
	297.68	16472.6	17057.5	--	--	--	--	--	--
	297.58	16429.4	17014.3	--	--	--	--	--	--
	297.48	16269	16853.9	--	--	--	--	--	--
	297.38	16223.7	16808.5	--	--	--	--	--	--
	297.28	16553.9	17138.7	--	--	--	--	--	--
	297.18	16382.1	16967	--	--	--	--	--	--
	297.08	16571.8	17156.6	--	--	--	--	--	--
	296.98	16438.5	17023.3	--	--	--	--	--	--
	296.88	15911.6	16496.4	--	--	--	--	--	--
	296.78	16523.4	17108.3	--	--	--	--	--	--
	296.68	16414.5	16999.4	--	--	--	--	--	--
	296.58	16354.2	16939.1	--	--	--	--	--	--
	296.48	16704.4	17289.3	--	--	--	--	--	--
	296.38	16770.7	17355.6	--	--	--	--	--	--
	296.28	16522	17106.8	--	--	--	--	--	--
	296.18	16552	17136.9	--	--	--	--	--	--
	296.08	16554	17138.9	--	--	--	--	--	--
	295.98	16737.7	17322.6	--	--	--	--	--	--
	295.88	16538.6	17123.5	--	--	--	--	--	--
	295.78	16450.3	17035.1	--	--	--	--	--	--
	295.68	15959	16543.9	--	--	--	--	--	--
	295.58	16220.8	16805.6	--	--	--	--	--	--
	295.48	16142.7	16727.6	--	--	--	--	--	--
	295.38	16418.7	17003.5	--	--	--	--	--	--
	295.28	16585.1	17169.9	--	--	--	--	--	--
	295.18	16288.7	16873.6	--	--	--	--	--	--
	295.08	16552.5	17137.4	--	--	--	--	--	--
	294.98	16611.6	17196.4	--	--	--	--	--	--
	294.88	16727.8	17312.7	--	--	--	--	--	--
	294.78	16439.3	17024.1	--	--	--	--	--	--
	294.68	16712.1	17297	--	--	--	--	--	--
	294.58	16810.2	17395	--	--	--	--	--	--
	294.48	16872.6	17457.5	--	--	--	--	--	--
	294.38	17103.4	17688.2	--	--	--	--	--	--
	294.28	16616.5	17201.4	--	--	--	--	--	--
	294.18	16737	17321.9	--	--	--	--	--	--
	294.08	17162.7	17747.5	--	--	--	--	--	--
	293.98	17016.6	17601.4	--	--	--	--	--	--
	293.88	17023.7	17608.6	--	--	--	--	--	--
	293.78	16934.1	17518.9	--	--	--	--	--	--
	293.68	16452.4	17037.2	--	--	--	--	--	--
	293.58	17188.3	17773.1	--	--	--	--	--	--
	293.48	17125.4	17710.2	--	--	--	--	--	--
	293.38	16859.5	17444.4	--	--	--	--	--	--
	293.28	17244.4	17829.2	--	--	--	--	--	--
	293.18	17225.3	17810.1	--	--	--	--	--	--
	293.08	17292.4	17877.3	--	--	--	--	--	--
	292.98	17321.5	17906.4	--	--	--	--	--	--
	292.88	16783.9	17368.7	--	--	--	--	--	--
	292.78	17431.2	18016	--	--	--	--	--	--
	292.68	16865.8	17450.6	--	--	--	--	--	--
	292.58	17399.3	17984.1	--	--	--	--	--	--
	292.48	17183.1	17767.9	--	--	--	--	--	--
	292.38	17176.3	17761.1	--	--	--	--	--	--
	292.28	16817.7	17402.6	--	--	--	--	--	--
	292.18	17374.3	17959.2	--	--	--	--	--	--
	292.08	16772.9	17357.8	--	--	--	--	--	--
	291.98	16475.4	17060.3	--	--	--	--	--	--
	291.88	16998	17582.9	--	--	--	--	--	--
	291.78	17267.3	17852.1	--	--	--	--	--	--
	291.68	16512.6	17097.5	--	--	--	--	--	--
	291.58	16279.7	16864.6	--	--	--	--	--	--
	291.48	16557.6	17142.4	--	--	--	--	--	--
	291.38	16737.2	17322	--	--	--	--	--	--
	291.28	16443.4	17028.2	--	--	--	--	--	--
	291.18	16634.1	17218.9	--	--	--	--	--	--
	291.08	16526.2	17111.1	--	--	--	--	--	--
	290.98	16438	17022.9	--	--	--	--	--	--
	290.88	16542.4	17127.3	--	--	--	--	--	--
	290.78	16467.2	17108.7	16823.6	16808.8	16523.8	16523.8	16523.8	16523.8
	290.68	16656.3	17065.1	16780.1	16765.3	16480.3	16480.3	16480.3	16480.3
	290.58	16515	17050.4	16765.3	16750.6	16465.5	16465.5	16465.5	16465.5
	290.48	16312.9	17039.9	16754.8	16740.1	16455	16455	16455	16455
	290.38	16405.3	17027.3	16742.3	16727.5	16442.5	16442.5	16442.5	16442.5
	290.28	16419.7	17026.9	16741.8	16727.1	16442	16442	16442	16442
	290.18	16560.6	17026.7	16741.6	16726.9	16441.8	16441.8	16441.8	16441.8
	290.08	16511.7	17026	16741	16726.2	16441.1	16441.1	16441.1	16441.1
	289.98	16417.5	17025	16740	16725.2	16440.1	16440.1	16440.1	16440.1
	289.88	16470.1	17020.7	16735.6	16720.9	16435.8	16435.8	16435.8	16435.8
	289.78	17160	17015.6	16730.6	16715.8	16430.8	16430.8	16430.8	16430.8
	289.68	16700.6	17010.3	16725.2	16710.4	16425.4	16425.4	16425.4	16425.4
	289.58	16561	17003.6	16718.5	16703.8	16418.7	16418.7	16418.7	16418.7
	289.48	16681.2	16997	16712	16697.2	16412.2	16412.2	16412.2	16412.2
	289.38	16412.2	16991.8	16706.8	16692	16407	16407	16407	16407
	289.28	16825.2	16986.1	16701	16686.3	16401.2	16401.2	16401.2	16401.2
	289.18	16793.1	16979.6	16694.5	16679.8	16394.7	16394.7	16394.7	16394.7
	289.08	16703.3	16969.3	16684.2	16669.5	16384.4	16384.4	16384.4	16384.4
	288.98	17508.5	16954.1	16669.1	16654.3	16369.3	16369.3	16369.3	16369.3
	288.88	17456.2	16938	16653	16638.2	16353.1	16353.1	16353.1	16353.1
	288.78	16970.3	16921.5	16636.5	16621.7	16336.7	16336.7	16336.7	16336.7
	288.68	16798.1	16904.8	16619.7	16605	16319.9	16319.9	16319.9	16319.9
	288.58	16695.2	16891.6	16606.6	16591.8	16306.7	16306.8	16306.7	16306.7
	288.48	16622.1	16882.4	16597.4	16582.6	16297.5	16297.6	16297.5	16297.5
	288.38	16504.5	16875.6	16590.5	16575.7	16290.7	16290.8	16290.7	16290.7
	288.28	16397.6	16872.1	16586.9	16572.2	16287.1	16287.2	16287.1	16287.1
	288.18	16032.4	16869.5	16584.2	16569.4	16284.4	16284.6	16284.4	16284.4
	288.08	16485.2	16867.9	16582.3	16567.6	16282.5	16283	16282.5	16282.5
	287.98	16417.3	16867.3	16581.3	16566.5	16281.5	16282.5	16281.5	16281.5
	287.88	16318.7	16867.1	16580	16565.3	16280.2	16282.2	16280.2	16280.2
	287.78	16424.3	16867.2	16578.5	16563.7	16278.7	16282.3	16278.6	16278.6
	287.68	16111.2	16869.1	16577.2	16562.5	16277.5	16284.2	16277.4	16277.4
	287.58	16394.6	16873.8	16576.7	16561.9	16277	16288.9	16276.9	16276.9
	287.48	16260.5	16880.9	16575	16560.2	16275.3	16295.9	16275.2	16275.2
	287.38	16573.7	16894.5	16574.6	16559.8	16275.1	16309.4	16274.7	16274.7
	287.28	16131.7	16915.1	16573.2	16558.5	16274	16329.7	16273.4	16273.4
	287.18	16310.3	16947.3	16572.5	16557.7	16273.7	16361.3	16272.6	16272.6
	287.08	16091	16993.8	16571.2	16556.5	16273.4	16406.9	16271.4	16271.4
	286.98	16893	17059	16569.8	16555.1	16273.5	16470.6	16270	16270
	286.88	16751.1	17146.3	16567.8	16553.2	16274.1	16555.3	16268	16268
	286.78	17004.8	17258	16565.1	16550.6	16275.7	16662.6	16265.3	16265.3
	286.68	17307.3	17393.7	16561.4	16547.1	16278.9	16791.2	16261.6	16261.6
	286.58	17505.2	17550.4	16557.3	16543.3	16285.7	16936.6	16257.5	16257.5
	286.48	17420.3	17719.2	16552.6	16539.2	16297.9	17087.8	16252.8	16252.8
	286.38	17645.4	17887.6	16547	16534.7	16318	17229.5	16247.2	16247.2
	286.28	18092.4	18040.9	16540.7	16530.2	16349.4	17343.2	16240.9	16240.9
	286.18	18409.6	18166.7	16533.9	16526.3	16397	17411.6	16234.1	16234.1
	286.08	18193.5	18258.5	16526.2	16523.5	16465.8	17422.1	16226.4	16226.4
	285.98	18600.3	18320.6	16517.8	16522.9	16562	17371.8	16218	16218
	285.88	18599.7	18368.3	16509	16526.4	16692.5	17268	16209.2	16209.2
	285.78	18547.5	18424.7	16500.1	16536.2	16863.4	17126	16200.3	16200.3
	285.68	18592.8	18515.4	16490.6	16555	17078.7	16963.6	16190.8	16190.8
	285.58	18998.9	18663.5	16480.8	16586.9	17340	16798.8	16181	16181
	285.48	19011.4	18884.5	16470.7	16637.1	17644.2	16645.1	16170.9	16170.9
	285.38	18948.1	19182.8	16459.6	16711.5	17980.7	16510.2	16159.8	16159.8
	285.28	19874	19552.8	16447.7	16818.4	18332.7	16397.7	16147.9	16147.9
	285.18	19709.6	19979.4	16434.9	16967.1	18675.4	16307.2	16135.1	16135.1
	285.08	20203.4	20440.7	16421	17168.3	18978.8	16235.9	16121.1	16121.1
	284.98	20612.6	20912.8	16405.5	17433.1	19211	16179.7	16105.5	16105.5
	284.88	21225.5	21376.7	16388.6	17773.7	19344.9	16135	16088.5	16088.5
	284.78	21867.5	21822.2	16370.1	18201.2	19362.2	16098	16069.7	16069.7
	284.68	22015.1	22251.1	16349.7	18724.5	19258.1	16065.6	16049	16049
	284.58	23036.4	22677.6	16327.6	19349.9	19042.8	16035.7	16026.2	16026.2
	284.48	23403.7	23124.6	16304.4	20079.2	18739.1	16007.1	16001.7	16001.7
	284.38	23418.7	23615.9	16279.9	20907.4	18376.1	15978.1	15975.2	15975.2
	284.28	24786.5	24170.9	16254.7	21822.6	17985.3	15948.1	15946.6	15946.6
	284.18	24839	24798.7	16229.9	22805.6	17595.2	15917.1	15916.4	15916.4
	284.08	25204.8	25493.8	16206.2	23828.3	17226.9	15884.4	15884	15884
	283.98	26319.4	26236.7	16185	24855.6	16894.2	15849.3	15849.1	15849.1
	283.88	26857.2	26997	16169.2	25847.4	16604.4	15812.1	15812.1	15812.1
	283.78	27792.2	27735.7	16162.2	26760	16358.3	15772.4	15772.4	15772.4
	283.68	28331.1	28411.2	16168.9	27549	16152.8	15729.8	15729.8	15729.8
	283.58	29259	28985.7	16197.6	28174.3	15983.1	15684.7	15684.7	15684.7
	283.48	29607.2	29429.6	16259.6	28601.9	15843.6	15637.7	15637.7	15637.7
	283.38	29409.6	29726.3	16369.6	28806.7	15727.7	15588.8	15588.8	15588.8
	283.28	30292.1	29876.6	16548.5	28774.7	15630	15538.3	15538.3	15538.3
	283.18	30359.2	29899	16824.9	28501.6	15546.1	15486.8	15486.8	15486.8
	283.08	30490.1	29838.9	17237.1	27998.9	15472.1	15434.6	15434.6	15434.6
	282.98	30376.1	29768.4	17836.2	27290.2	15404.5	15381.2	15381.2	15381.2
	282.88	30829.9	29789.8	18693	26410.3	15341.6	15327.6	15327.6	15327.6
	282.78	30456.6	30037.3	19902.6	25399.8	15281.9	15273.6	15273.6	15273.6
	282.68	30578.4	30683.3	21594.2	24303	15223.7	15218.8	15218.8	15218.8
	282.58	31279	31947.4	23943.3	23163.2	15164.7	15162	15162	15162
	282.48	33194.8	34110.1	27189.2	22020.3	15102.5	15101	15101	15101
	282.38	36448.3	37526.3	31650.5	20906.5	15032.4	15031.6	15031.6	15031.6
	282.28	42186.2	42632.1	37734.1	19845.6	14948.6	14948.1	14948.1	14948.1
	282.18	50383.1	49903.5	45894.8	18852.2	14843.9	14843.7	14843.7	14843.7
	282.08	60924.9	59675	56453.7	17932.2	14711.1	14711	14711	14711
	281.98	73100.4	71638.5	69096.9	17086	14544.6	14544.5	14544.5	14544.5
	281.88	84297.3	83934.9	81966.1	16311.5	14342.8	14342.7	14342.7	14342.7
	281.78	91856	92582.5	91085.1	15608.7	14111.3	14111.3	14111.3	14111.3
	281.68	91977.3	93263.3	92145.2	14980.8	13862.6	13862.6	13862.6	13862.6
	281.58	84436.4	85249.4	84429.6	14432.6	13612.8	13612.8	13612.8	13612.8
	281.48	73688.9	72235.5	71645.3	13969.2	13379	13379	13379	13379
	281.38	60177.1	58645	58227.9	13592.3	13175.2	13175.2	13175.2	13175.2
	281.28	47906.4	46940.4	46650.9	13298.1	13008.7	13008.7	13008.7	13008.7
	281.18	37632.2	37754.2	37557	13076.3	12879.1	12879.1	12879.1	12879.1
	281.08	30922.4	30854.8	30722.9	12914.7	12782.8	12782.8	12782.8	12782.8
	280.98	25417.8	25774.8	25688.1	12800.1	12713.5	12713.5	12713.5	12713.5
	280.88	21117.7	22066	22010.2	12720.4	12664.5	12664.5	12664.5	12664.5
	280.78	18464.2	19368.6	19333.2	12665.2	12629.9	12629.9	12629.9	12629.9
	280.68	16921.4	17411.9	17389.9	12627.7	12605.7	12605.7	12605.7	12605.7
	280.58	15742.5	15996.3	15982.9	12602.2	12588.8	12588.8	12588.8	12588.8
	280.48	14967.9	14975.8	14967.7	12584.6	12576.6	12576.6	12576.6	12576.6
	280.38	14368.1	14243.2	14238.5	12571.9	12567.2	12567.2	12567.2	12567.2
	280.28	14250.5	13720.5	13717.7	12562.6	12559.9	12559.9	12559.9	12559.9
	280.18	13930.1	13350.2	13348.7	12555.8	12554.2	12554.2	12554.2	12554.2
	280.08	13391.3	13090.2	13089.4	12550.7	12549.8	12549.8	12549.8	12549.8
	279.98	13105.6	12909.3	12908.9	12547	12546.5	12546.5	12546.5	12546.5
	279.88	12886.3	12785	12784.7	12544.3	12544.1	12544.1	12544.1	12544.1
	279.78	12857.4	12700.7	12700.5	12542.8	12542.7	12542.7	12542.7	12542.7
	279.68	12499.1	12644.1	12644	12541.8	12541.7	12541.7	12541.7	12541.7
	279.58	12679.1	12606.8	12606.7	12541.3	12541.3	12541.3	12541.3	12541.3
	279.48	12444.8	12582.3	12582.3	12541	12541	12541	12541	12541
	279.38	12485.3	12581.1	12581.1	12555.4	12555.4	12555.4	12555.4	12555.4
	279.28	12655.8	12671.7			--
	279.18	12511.9	12521.5			--
	279.08	12137.5	12143.2			--

## Sheet: Figure 1c
	Untreated-M FTIR				EtOH-M FTIR
	Wavenumber/cm-1	Transmittance %			Wavenumber/cm-1	Transmittance %
	4000	100			4000	100
	3998	100			3998	100
	3996	99.99			3996	100.01
	3994	99.99			3994	100
	3992	99.98			3992	99.99
	3990	99.98			3990	99.98
	3988	99.97			3988	99.99
	3986	99.97			3986	99.98
	3984	99.96			3984	99.97
	3982	99.96			3982	99.97
	3980	99.95			3980	99.98
	3978	99.95			3978	99.98
	3976	99.94			3976	99.98
	3974	99.94			3974	99.98
	3972	99.93			3972	99.98
	3970	99.93			3970	99.96
	3968	99.92			3968	99.95
	3966	99.91			3966	99.95
	3964	99.91			3964	99.95
	3962	99.91			3962	99.94
	3960	99.9			3960	99.95
	3958	99.9			3958	99.96
	3956	99.9			3956	99.95
	3954	99.9			3954	99.96
	3952	99.9			3952	99.98
	3950	99.9			3950	99.99
	3948	99.9			3948	99.99
	3946	99.89			3946	100.02
	3944	99.89			3944	99.98
	3942	99.89			3942	99.94
	3940	99.88			3940	99.96
	3938	99.88			3938	99.93
	3936	99.88			3936	99.95
	3934	99.88			3934	99.98
	3932	99.88			3932	99.97
	3930	99.87			3930	99.99
	3928	99.87			3928	100.02
	3926	99.86			3926	99.98
	3924	99.86			3924	99.97
	3922	99.85			3922	100.02
	3920	99.85			3920	100.01
	3918	99.84			3918	99.96
	3916	99.84			3916	99.92
	3914	99.85			3914	99.92
	3912	99.85			3912	99.86
	3910	99.85			3910	99.87
	3908	99.85			3908	99.99
	3906	99.86			3906	100.08
	3904	99.85			3904	100.13
	3902	99.85			3902	100.21
	3900	99.84			3900	100.08
	3898	99.83			3898	99.99
	3896	99.82			3896	100.02
	3894	99.82			3894	100
	3892	99.81			3892	99.89
	3890	99.81			3890	100
	3888	99.81			3888	100.13
	3886	99.81			3886	99.91
	3884	99.82			3884	100.07
	3882	99.82			3882	100.12
	3880	99.81			3880	99.9
	3878	99.82			3878	100.04
	3876	99.82			3876	99.99
	3874	99.82			3874	99.99
	3872	99.82			3872	100.19
	3870	99.81			3870	100.01
	3868	99.81			3868	100.18
	3866	99.81			3866	100.12
	3864	99.81			3864	99.97
	3862	99.81			3862	100.01
	3860	99.81			3860	100.01
	3858	99.81			3858	100.12
	3856	99.8			3856	100.27
	3854	99.8			3854	100.12
	3852	99.8			3852	100.19
	3850	99.8			3850	100.38
	3848	99.8			3848	100.02
	3846	99.8			3846	99.89
	3844	99.8			3844	99.93
	3842	99.8			3842	100.1
	3840	99.8			3840	100.19
	3838	99.79			3838	100.1
	3836	99.79			3836	100.17
	3834	99.78			3834	100.13
	3832	99.78			3832	99.91
	3830	99.78			3830	99.91
	3828	99.78			3828	99.89
	3826	99.78			3826	99.9
	3824	99.78			3824	100.12
	3822	99.78			3822	99.99
	3820	99.78			3820	100.07
	3818	99.77			3818	100.24
	3816	99.77			3816	99.83
	3814	99.76			3814	99.93
	3812	99.76			3812	99.91
	3810	99.76			3810	99.86
	3808	99.76			3808	99.79
	3806	99.77			3806	99.9
	3804	99.77			3804	100.2
	3802	99.76			3802	99.91
	3800	99.76			3800	100.02
	3798	99.75			3798	100.08
	3796	99.75			3796	99.77
	3794	99.74			3794	99.75
	3792	99.75			3792	99.68
	3790	99.75			3790	99.65
	3788	99.76			3788	99.69
	3786	99.77			3786	99.7
	3784	99.77			3784	99.74
	3782	99.78			3782	99.83
	3780	99.79			3780	99.74
	3778	99.79			3778	99.73
	3776	99.79			3776	99.75
	3774	99.79			3774	99.73
	3772	99.79			3772	99.77
	3770	99.8			3770	99.73
	3768	99.8			3768	99.86
	3766	99.8			3766	99.8
	3764	99.8			3764	99.79
	3762	99.81			3762	99.87
	3760	99.81			3760	99.81
	3758	99.82			3758	99.88
	3756	99.83			3756	100.03
	3754	99.83			3754	100.13
	3752	99.84			3752	100.17
	3750	99.84			3750	100.17
	3748	99.84			3748	100.46
	3746	99.84			3746	100.28
	3744	99.84			3744	99.84
	3742	99.85			3742	100.21
	3740	99.85			3740	100.15
	3738	99.85			3738	100.14
	3736	99.86			3736	100.17
	3734	99.86			3734	100.19
	3732	99.87			3732	100.01
	3730	99.87			3730	100
	3728	99.88			3728	99.93
	3726	99.88			3726	99.88
	3724	99.89			3724	99.97
	3722	99.89			3722	99.92
	3720	99.9			3720	99.9
	3718	99.9			3718	99.86
	3716	99.91			3716	99.94
	3714	99.91			3714	100.02
	3712	99.91			3712	99.99
	3710	99.91			3710	99.98
	3708	99.91			3708	99.93
	3706	99.91			3706	99.85
	3704	99.92			3704	99.81
	3702	99.92			3702	99.74
	3700	99.92			3700	99.78
	3698	99.93			3698	99.79
	3696	99.93			3696	99.76
	3694	99.93			3694	99.89
	3692	99.93			3692	100.02
	3690	99.92			3690	100.03
	3688	99.91			3688	99.95
	3686	99.89			3686	100.01
	3684	99.88			3684	99.82
	3682	99.86			3682	99.76
	3680	99.85			3680	99.88
	3678	99.83			3678	100.13
	3676	99.8			3676	100.01
	3674	99.77			3674	100.14
	3672	99.73			3672	100.19
	3670	99.69			3670	99.8
	3668	99.65			3668	99.84
	3666	99.62			3666	99.75
	3664	99.58			3664	99.57
	3662	99.56			3662	99.54
	3660	99.54			3660	99.63
	3658	99.53			3658	99.66
	3656	99.51			3656	99.6
	3654	99.49			3654	99.87
	3652	99.47			3652	99.99
	3650	99.44			3650	99.98
	3648	99.4			3648	99.94
	3646	99.37			3646	99.88
	3644	99.34			3644	99.68
	3642	99.33			3642	99.5
	3640	99.31			3640	99.48
	3638	99.31			3638	99.49
	3636	99.31			3636	99.54
	3634	99.31			3634	99.59
	3632	99.32			3632	99.82
	3630	99.32			3630	99.77
	3628	99.32			3628	99.6
	3626	99.31			3626	99.74
	3624	99.31			3624	99.59
	3622	99.3			3622	99.61
	3620	99.3			3620	99.62
	3618	99.3			3618	99.68
	3616	99.29			3616	99.79
	3614	99.29			3614	99.68
	3612	99.28			3612	99.66
	3610	99.28			3610	99.63
	3608	99.28			3608	99.49
	3606	99.28			3606	99.49
	3604	99.28			3604	99.46
	3602	99.29			3602	99.44
	3600	99.3			3600	99.48
	3598	99.3			3598	99.53
	3596	99.31			3596	99.5
	3594	99.31			3594	99.46
	3592	99.3			3592	99.53
	3590	99.3			3590	99.58
	3588	99.29			3588	99.53
	3586	99.28			3586	99.51
	3584	99.27			3584	99.47
	3582	99.26			3582	99.36
	3580	99.25			3580	99.33
	3578	99.25			3578	99.33
	3576	99.25			3576	99.33
	3574	99.25			3574	99.32
	3572	99.25			3572	99.37
	3570	99.24			3570	99.49
	3568	99.23			3568	99.52
	3566	99.22			3566	99.48
	3564	99.21			3564	99.44
	3562	99.19			3562	99.33
	3560	99.18			3560	99.26
	3558	99.17			3558	99.22
	3556	99.17			3556	99.22
	3554	99.16			3554	99.23
	3552	99.16			3552	99.23
	3550	99.15			3550	99.26
	3548	99.15			3548	99.27
	3546	99.14			3546	99.26
	3544	99.13			3544	99.23
	3542	99.12			3542	99.17
	3540	99.12			3540	99.13
	3538	99.11			3538	99.12
	3536	99.11			3536	99.12
	3534	99.1			3534	99.12
	3532	99.1			3532	99.12
	3530	99.1			3530	99.14
	3528	99.09			3528	99.16
	3526	99.09			3526	99.18
	3524	99.08			3524	99.14
	3522	99.08			3522	99.08
	3520	99.07			3520	99.05
	3518	99.07			3518	99.02
	3516	99.06			3516	99.02
	3514	99.06			3514	99.02
	3512	99.06			3512	99.03
	3510	99.06			3510	99.01
	3508	99.05			3508	99.01
	3506	99.05			3506	99.03
	3504	99.05			3504	99.03
	3502	99.05			3502	99.02
	3500	99.05			3500	99
	3498	99.05			3498	98.98
	3496	99.05			3496	98.96
	3494	99.05			3494	98.95
	3492	99.04			3492	98.94
	3490	99.04			3490	98.93
	3488	99.04			3488	98.93
	3486	99.04			3486	98.93
	3484	99.04			3484	98.93
	3482	99.04			3482	98.93
	3480	99.03			3480	98.93
	3478	99.03			3478	98.91
	3476	99.03			3476	98.87
	3474	99.03			3474	98.86
	3472	99.03			3472	98.85
	3470	99.03			3470	98.85
	3468	99.03			3468	98.84
	3466	99.03			3466	98.83
	3464	99.03			3464	98.83
	3462	99.02			3462	98.82
	3460	99.02			3460	98.83
	3458	99.02			3458	98.82
	3456	99.02			3456	98.8
	3454	99.02			3454	98.78
	3452	99.02			3452	98.77
	3450	99.02			3450	98.78
	3448	99.02			3448	98.79
	3446	99.03			3446	98.8
	3444	99.03			3444	98.79
	3442	99.03			3442	98.77
	3440	99.03			3440	98.77
	3438	99.04			3438	98.77
	3436	99.04			3436	98.77
	3434	99.04			3434	98.75
	3432	99.05			3432	98.75
	3430	99.05			3430	98.75
	3428	99.05			3428	98.73
	3426	99.06			3426	98.73
	3424	99.06			3424	98.73
	3422	99.07			3422	98.73
	3420	99.07			3420	98.73
	3418	99.08			3418	98.72
	3416	99.08			3416	98.7
	3414	99.09			3414	98.69
	3412	99.1			3412	98.69
	3410	99.11			3410	98.69
	3408	99.12			3408	98.69
	3406	99.13			3406	98.7
	3404	99.14			3404	98.7
	3402	99.15			3402	98.7
	3400	99.16			3400	98.7
	3398	99.17			3398	98.7
	3396	99.18			3396	98.71
	3394	99.19			3394	98.72
	3392	99.19			3392	98.72
	3390	99.2			3390	98.71
	3388	99.21			3388	98.69
	3386	99.22			3386	98.69
	3384	99.23			3384	98.68
	3382	99.24			3382	98.69
	3380	99.26			3380	98.7
	3378	99.27			3378	98.7
	3376	99.28			3376	98.71
	3374	99.29			3374	98.72
	3372	99.31			3372	98.73
	3370	99.32			3370	98.72
	3368	99.33			3368	98.72
	3366	99.34			3366	98.72
	3364	99.36			3364	98.73
	3362	99.37			3362	98.74
	3360	99.38			3360	98.74
	3358	99.39			3358	98.74
	3356	99.39			3356	98.74
	3354	99.4			3354	98.73
	3352	99.41			3352	98.72
	3350	99.42			3350	98.71
	3348	99.43			3348	98.7
	3346	99.44			3346	98.71
	3344	99.45			3344	98.74
	3342	99.46			3342	98.75
	3340	99.48			3340	98.76
	3338	99.49			3338	98.77
	3336	99.5			3336	98.76
	3334	99.51			3334	98.75
	3332	99.53			3332	98.74
	3330	99.54			3330	98.76
	3328	99.55			3328	98.79
	3326	99.56			3326	98.8
	3324	99.57			3324	98.81
	3322	99.58			3322	98.81
	3320	99.59			3320	98.82
	3318	99.6			3318	98.83
	3316	99.6			3316	98.83
	3314	99.61			3314	98.84
	3312	99.63			3312	98.85
	3310	99.64			3310	98.88
	3308	99.65			3308	98.91
	3306	99.66			3306	98.92
	3304	99.67			3304	98.9
	3302	99.68			3302	98.9
	3300	99.69			3300	98.91
	3298	99.7			3298	98.92
	3296	99.71			3296	98.94
	3294	99.72			3294	98.96
	3292	99.73			3292	98.98
	3290	99.73			3290	98.97
	3288	99.74			3288	98.95
	3286	99.75			3286	98.97
	3284	99.76			3284	98.98
	3282	99.76			3282	98.98
	3280	99.77			3280	98.98
	3278	99.78			3278	98.99
	3276	99.78			3276	99.01
	3274	99.79			3274	99.03
	3272	99.8			3272	99.05
	3270	99.81			3270	99.06
	3268	99.82			3268	99.06
	3266	99.82			3266	99.05
	3264	99.83			3264	99.06
	3262	99.84			3262	99.08
	3260	99.84			3260	99.09
	3258	99.85			3258	99.11
	3256	99.86			3256	99.12
	3254	99.86			3254	99.13
	3252	99.87			3252	99.13
	3250	99.87			3250	99.16
	3248	99.88			3248	99.18
	3246	99.89			3246	99.2
	3244	99.89			3244	99.2
	3242	99.9			3242	99.21
	3240	99.91			3240	99.22
	3238	99.91			3238	99.24
	3236	99.92			3236	99.26
	3234	99.93			3234	99.28
	3232	99.93			3232	99.29
	3230	99.94			3230	99.29
	3228	99.95			3228	99.3
	3226	99.95			3226	99.31
	3224	99.96			3224	99.32
	3222	99.96			3222	99.33
	3220	99.97			3220	99.35
	3218	99.98			3218	99.36
	3216	99.98			3216	99.37
	3214	99.99			3214	99.38
	3212	100			3212	99.38
	3210	100			3210	99.39
	3208	100.01			3208	99.41
	3206	100.01			3206	99.43
	3204	100.01			3204	99.44
	3202	100.01			3202	99.45
	3200	100.02			3200	99.45
	3198	100.02			3198	99.46
	3196	100.02			3196	99.47
	3194	100.02			3194	99.48
	3192	100.02			3192	99.49
	3190	100.02			3190	99.5
	3188	100.02			3188	99.52
	3186	100.02			3186	99.53
	3184	100.03			3184	99.53
	3182	100.03			3182	99.54
	3180	100.03			3180	99.55
	3178	100.03			3178	99.56
	3176	100.03			3176	99.57
	3174	100.03			3174	99.58
	3172	100.03			3172	99.58
	3170	100.03			3170	99.59
	3168	100.03			3168	99.6
	3166	100.03			3166	99.61
	3164	100.03			3164	99.62
	3162	100.03			3162	99.64
	3160	100.03			3160	99.64
	3158	100.03			3158	99.65
	3156	100.04			3156	99.67
	3154	100.04			3154	99.69
	3152	100.03			3152	99.69
	3150	100.03			3150	99.69
	3148	100.03			3148	99.69
	3146	100.03			3146	99.69
	3144	100.03			3144	99.7
	3142	100.02			3142	99.72
	3140	100.02			3140	99.73
	3138	100.02			3138	99.74
	3136	100.02			3136	99.74
	3134	100.02			3134	99.74
	3132	100.02			3132	99.76
	3130	100.02			3130	99.77
	3128	100.02			3128	99.77
	3126	100.02			3126	99.77
	3124	100.02			3124	99.79
	3122	100.02			3122	99.82
	3120	100.02			3120	99.84
	3118	100.01			3118	99.84
	3116	100.01			3116	99.84
	3114	100			3114	99.84
	3112	100			3112	99.83
	3110	100			3110	99.83
	3108	99.99			3108	99.83
	3106	99.99			3106	99.83
	3104	99.99			3104	99.84
	3102	99.99			3102	99.86
	3100	99.98			3100	99.86
	3098	99.98			3098	99.87
	3096	99.98			3096	99.87
	3094	99.98			3094	99.86
	3092	99.97			3092	99.87
	3090	99.97			3090	99.87
	3088	99.97			3088	99.88
	3086	99.97			3086	99.89
	3084	99.96			3084	99.91
	3082	99.96			3082	99.92
	3080	99.96			3080	99.93
	3078	99.96			3078	99.93
	3076	99.95			3076	99.91
	3074	99.95			3074	99.9
	3072	99.95			3072	99.9
	3070	99.95			3070	99.92
	3068	99.95			3068	99.93
	3066	99.95			3066	99.93
	3064	99.95			3064	99.93
	3062	99.95			3062	99.93
	3060	99.95			3060	99.93
	3058	99.94			3058	99.94
	3056	99.94			3056	99.94
	3054	99.94			3054	99.94
	3052	99.94			3052	99.94
	3050	99.94			3050	99.94
	3048	99.93			3048	99.95
	3046	99.93			3046	99.96
	3044	99.93			3044	99.96
	3042	99.93			3042	99.95
	3040	99.93			3040	99.95
	3038	99.93			3038	99.95
	3036	99.93			3036	99.96
	3034	99.93			3034	99.96
	3032	99.93			3032	99.96
	3030	99.93			3030	99.95
	3028	99.93			3028	99.94
	3026	99.93			3026	99.93
	3024	99.93			3024	99.93
	3022	99.93			3022	99.93
	3020	99.93			3020	99.92
	3018	99.93			3018	99.91
	3016	99.93			3016	99.91
	3014	99.93			3014	99.9
	3012	99.93			3012	99.89
	3010	99.92			3010	99.87
	3008	99.92			3008	99.83
	3006	99.92			3006	99.81
	3004	99.92			3004	99.82
	3002	99.91			3002	99.8
	3000	99.91			3000	99.77
	2998	99.91			2998	99.75
	2996	99.91			2996	99.74
	2994	99.91			2994	99.74
	2992	99.91			2992	99.72
	2990	99.91			2990	99.68
	2988	99.91			2988	99.66
	2986	99.91			2986	99.65
	2984	99.91			2984	99.65
	2982	99.91			2982	99.65
	2980	99.91			2980	99.64
	2978	99.91			2978	99.63
	2976	99.91			2976	99.61
	2974	99.91			2974	99.59
	2972	99.91			2972	99.56
	2970	99.91			2970	99.54
	2968	99.9			2968	99.51
	2966	99.9			2966	99.48
	2964	99.9			2964	99.46
	2962	99.89			2962	99.44
	2960	99.88			2960	99.41
	2958	99.88			2958	99.39
	2956	99.88			2956	99.37
	2954	99.87			2954	99.37
	2952	99.87			2952	99.36
	2950	99.87			2950	99.36
	2948	99.87			2948	99.38
	2946	99.87			2946	99.39
	2944	99.87			2944	99.38
	2942	99.87			2942	99.36
	2940	99.86			2940	99.34
	2938	99.86			2938	99.31
	2936	99.85			2936	99.26
	2934	99.85			2934	99.2
	2932	99.84			2932	99.16
	2930	99.83			2930	99.12
	2928	99.82			2928	99.06
	2926	99.82			2926	99.01
	2924	99.81			2924	98.96
	2922	99.81			2922	98.93
	2920	99.81			2920	98.93
	2918	99.81			2918	98.96
	2916	99.81			2916	98.98
	2914	99.82			2914	99.01
	2912	99.83			2912	99.04
	2910	99.84			2910	99.06
	2908	99.85			2908	99.08
	2906	99.86			2906	99.1
	2904	99.86			2904	99.11
	2902	99.87			2902	99.11
	2900	99.87			2900	99.12
	2898	99.88			2898	99.16
	2896	99.88			2896	99.2
	2894	99.89			2894	99.22
	2892	99.89			2892	99.23
	2890	99.89			2890	99.26
	2888	99.89			2888	99.29
	2886	99.9			2886	99.31
	2884	99.9			2884	99.32
	2882	99.9			2882	99.34
	2880	99.9			2880	99.35
	2878	99.91			2878	99.36
	2876	99.91			2876	99.37
	2874	99.91			2874	99.37
	2872	99.92			2872	99.36
	2870	99.92			2870	99.35
	2868	99.92			2868	99.36
	2866	99.92			2866	99.37
	2864	99.92			2864	99.37
	2862	99.91			2862	99.35
	2860	99.91			2860	99.33
	2858	99.91			2858	99.29
	2856	99.9			2856	99.27
	2854	99.9			2854	99.26
	2852	99.9			2852	99.26
	2850	99.9			2850	99.28
	2848	99.9			2848	99.32
	2846	99.9			2846	99.37
	2844	99.9			2844	99.41
	2842	99.9			2842	99.45
	2840	99.91			2840	99.49
	2838	99.91			2838	99.53
	2836	99.91			2836	99.57
	2834	99.92			2834	99.6
	2832	99.92			2832	99.62
	2830	99.92			2830	99.64
	2828	99.92			2828	99.65
	2826	99.93			2826	99.66
	2824	99.93			2824	99.67
	2822	99.93			2822	99.68
	2820	99.93			2820	99.68
	2818	99.93			2818	99.69
	2816	99.93			2816	99.69
	2814	99.93			2814	99.7
	2812	99.93			2812	99.7
	2810	99.93			2810	99.71
	2808	99.93			2808	99.71
	2806	99.93			2806	99.72
	2804	99.93			2804	99.72
	2802	99.93			2802	99.73
	2800	99.93			2800	99.73
	2798	99.93			2798	99.73
	2796	99.93			2796	99.73
	2794	99.93			2794	99.73
	2792	99.93			2792	99.73
	2790	99.93			2790	99.74
	2788	99.92			2788	99.74
	2786	99.92			2786	99.73
	2784	99.92			2784	99.73
	2782	99.91			2782	99.74
	2780	99.91			2780	99.74
	2778	99.9			2778	99.74
	2776	99.9			2776	99.74
	2774	99.89			2774	99.74
	2772	99.88			2772	99.74
	2770	99.88			2770	99.74
	2768	99.87			2768	99.74
	2766	99.87			2766	99.73
	2764	99.87			2764	99.73
	2762	99.86			2762	99.73
	2760	99.86			2760	99.74
	2758	99.85			2758	99.74
	2756	99.85			2756	99.74
	2754	99.85			2754	99.73
	2752	99.85			2752	99.72
	2750	99.86			2750	99.72
	2748	99.86			2748	99.72
	2746	99.87			2746	99.73
	2744	99.87			2744	99.73
	2742	99.87			2742	99.72
	2740	99.88			2740	99.71
	2738	99.88			2738	99.71
	2736	99.88			2736	99.71
	2734	99.89			2734	99.71
	2732	99.89			2732	99.71
	2730	99.89			2730	99.7
	2728	99.89			2728	99.7
	2726	99.9			2726	99.7
	2724	99.9			2724	99.7
	2722	99.9			2722	99.7
	2720	99.9			2720	99.7
	2718	99.9			2718	99.7
	2716	99.9			2716	99.7
	2714	99.91			2714	99.7
	2712	99.91			2712	99.7
	2710	99.91			2710	99.69
	2708	99.91			2708	99.69
	2706	99.91			2706	99.69
	2704	99.91			2704	99.69
	2702	99.91			2702	99.69
	2700	99.91			2700	99.68
	2698	99.9			2698	99.67
	2696	99.9			2696	99.67
	2694	99.9			2694	99.67
	2692	99.9			2692	99.68
	2690	99.9			2690	99.67
	2688	99.9			2688	99.67
	2686	99.9			2686	99.67
	2684	99.9			2684	99.66
	2682	99.89			2682	99.65
	2680	99.89			2680	99.66
	2678	99.89			2678	99.66
	2676	99.89			2676	99.66
	2674	99.88			2674	99.66
	2672	99.87			2672	99.66
	2670	99.87			2670	99.66
	2668	99.86			2668	99.65
	2666	99.85			2666	99.64
	2664	99.84			2664	99.62
	2662	99.83			2662	99.61
	2660	99.83			2660	99.6
	2658	99.82			2658	99.59
	2656	99.82			2656	99.59
	2654	99.83			2654	99.59
	2652	99.83			2652	99.6
	2650	99.84			2650	99.61
	2648	99.86			2648	99.62
	2646	99.87			2646	99.63
	2644	99.88			2644	99.64
	2642	99.9			2642	99.64
	2640	99.91			2640	99.64
	2638	99.93			2638	99.65
	2636	99.94			2636	99.66
	2634	99.96			2634	99.68
	2632	99.97			2632	99.7
	2630	99.98			2630	99.71
	2628	100			2628	99.7
	2626	100.01			2626	99.71
	2624	100.02			2624	99.73
	2622	100.02			2622	99.74
	2620	100.03			2620	99.73
	2618	100.04			2618	99.74
	2616	100.05			2616	99.74
	2614	100.06			2614	99.74
	2612	100.06			2612	99.76
	2610	100.07			2610	99.77
	2608	100.08			2608	99.77
	2606	100.09			2606	99.78
	2604	100.1			2604	99.78
	2602	100.11			2602	99.78
	2600	100.11			2600	99.78
	2598	100.12			2598	99.79
	2596	100.12			2596	99.8
	2594	100.12			2594	99.81
	2592	100.12			2592	99.81
	2590	100.12			2590	99.81
	2588	100.12			2588	99.81
	2586	100.12			2586	99.8
	2584	100.12			2584	99.8
	2582	100.12			2582	99.81
	2580	100.12			2580	99.82
	2578	100.12			2578	99.82
	2576	100.12			2576	99.82
	2574	100.12			2574	99.82
	2572	100.12			2572	99.82
	2570	100.12			2570	99.82
	2568	100.12			2568	99.83
	2566	100.12			2566	99.85
	2564	100.12			2564	99.84
	2562	100.11			2562	99.83
	2560	100.11			2560	99.82
	2558	100.11			2558	99.82
	2556	100.1			2556	99.82
	2554	100.1			2554	99.83
	2552	100.1			2552	99.84
	2550	100.09			2550	99.83
	2548	100.09			2548	99.83
	2546	100.08			2546	99.83
	2544	100.08			2544	99.83
	2542	100.07			2542	99.82
	2540	100.07			2540	99.82
	2538	100.06			2538	99.81
	2536	100.06			2536	99.82
	2534	100.05			2534	99.84
	2532	100.05			2532	99.84
	2530	100.04			2530	99.83
	2528	100.03			2528	99.82
	2526	100.03			2526	99.82
	2524	100.02			2524	99.82
	2522	100.02			2522	99.82
	2520	100.01			2520	99.82
	2518	100			2518	99.83
	2516	100			2516	99.84
	2514	99.99			2514	99.84
	2512	99.98			2512	99.82
	2510	99.96			2510	99.8
	2508	99.95			2508	99.78
	2506	99.94			2506	99.76
	2504	99.93			2504	99.74
	2502	99.92			2502	99.73
	2500	99.92			2500	99.77
	2498	99.91			2498	99.81
	2496	99.91			2496	99.82
	2494	99.9			2494	99.81
	2492	99.9			2492	99.8
	2490	99.89			2490	99.79
	2488	99.88			2488	99.78
	2486	99.88			2486	99.78
	2484	99.87			2484	99.78
	2482	99.87			2482	99.8
	2480	99.86			2480	99.82
	2478	99.86			2478	99.82
	2476	99.85			2476	99.8
	2474	99.84			2474	99.77
	2472	99.83			2472	99.76
	2470	99.83			2470	99.76
	2468	99.82			2468	99.76
	2466	99.81			2466	99.77
	2464	99.8			2464	99.78
	2462	99.8			2462	99.76
	2460	99.79			2460	99.74
	2458	99.79			2458	99.74
	2456	99.78			2456	99.73
	2454	99.78			2454	99.73
	2452	99.78			2452	99.74
	2450	99.78			2450	99.76
	2448	99.79			2448	99.78
	2446	99.79			2446	99.78
	2444	99.79			2444	99.77
	2442	99.79			2442	99.77
	2440	99.79			2440	99.76
	2438	99.79			2438	99.74
	2436	99.79			2436	99.74
	2434	99.79			2434	99.75
	2432	99.79			2432	99.75
	2430	99.79			2430	99.74
	2428	99.79			2428	99.75
	2426	99.79			2426	99.76
	2424	99.79			2424	99.76
	2422	99.79			2422	99.76
	2420	99.79			2420	99.77
	2418	99.78			2418	99.75
	2416	99.78			2416	99.73
	2414	99.77			2414	99.72
	2412	99.77			2412	99.72
	2410	99.77			2410	99.73
	2408	99.77			2408	99.75
	2406	99.77			2406	99.76
	2404	99.77			2404	99.74
	2402	99.77			2402	99.74
	2400	99.77			2400	99.74
	2398	99.77			2398	99.74
	2396	99.77			2396	99.74
	2394	99.77			2394	99.74
	2392	99.77			2392	99.72
	2390	99.77			2390	99.71
	2388	99.77			2388	99.72
	2386	99.77			2386	99.73
	2384	99.77			2384	99.72
	2382	99.77			2382	99.72
	2380	99.77			2380	99.71
	2378	99.78			2378	99.72
	2376	99.78			2376	99.72
	2374	99.78			2374	99.71
	2372	99.78			2372	99.71
	2370	99.78			2370	99.72
	2368	99.77			2368	99.71
	2366	99.76			2366	99.72
	2364	99.74			2364	99.73
	2362	99.71			2362	99.73
	2360	99.67			2360	99.71
	2358	99.63			2358	99.69
	2356	99.58			2356	99.68
	2354	99.54			2354	99.65
	2352	99.51			2352	99.66
	2350	99.49			2350	99.8
	2348	99.47			2348	99.84
	2346	99.47			2346	99.64
	2344	99.48			2344	99.55
	2342	99.48			2342	99.64
	2340	99.47			2340	99.63
	2338	99.46			2338	99.61
	2336	99.43			2336	99.61
	2334	99.4			2334	99.59
	2332	99.37			2332	99.55
	2330	99.33			2330	99.56
	2328	99.3			2328	99.55
	2326	99.28			2326	99.44
	2324	99.26			2324	99.35
	2322	99.26			2322	99.4
	2320	99.28			2320	99.5
	2318	99.3			2318	99.54
	2316	99.33			2316	99.52
	2314	99.37			2314	99.5
	2312	99.41			2312	99.52
	2310	99.44			2310	99.57
	2308	99.47			2308	99.6
	2306	99.5			2306	99.6
	2304	99.51			2304	99.6
	2302	99.52			2302	99.6
	2300	99.52			2300	99.6
	2298	99.51			2298	99.56
	2296	99.5			2296	99.52
	2294	99.48			2294	99.5
	2292	99.46			2292	99.48
	2290	99.44			2290	99.47
	2288	99.43			2288	99.45
	2286	99.43			2286	99.43
	2284	99.44			2284	99.45
	2282	99.45			2282	99.49
	2280	99.47			2280	99.51
	2278	99.5			2278	99.53
	2276	99.52			2276	99.53
	2274	99.54			2274	99.54
	2272	99.56			2272	99.55
	2270	99.57			2270	99.56
	2268	99.58			2268	99.57
	2266	99.59			2266	99.59
	2264	99.6			2264	99.6
	2262	99.61			2262	99.58
	2260	99.62			2260	99.57
	2258	99.62			2258	99.59
	2256	99.63			2256	99.64
	2254	99.63			2254	99.68
	2252	99.64			2252	99.67
	2250	99.64			2250	99.65
	2248	99.64			2248	99.64
	2246	99.64			2246	99.63
	2244	99.64			2244	99.64
	2242	99.64			2242	99.65
	2240	99.64			2240	99.63
	2238	99.64			2238	99.59
	2236	99.64			2236	99.59
	2234	99.65			2234	99.64
	2232	99.66			2232	99.65
	2230	99.66			2230	99.65
	2228	99.67			2228	99.67
	2226	99.67			2226	99.72
	2224	99.67			2224	99.73
	2222	99.67			2222	99.72
	2220	99.67			2220	99.68
	2218	99.67			2218	99.65
	2216	99.66			2216	99.66
	2214	99.65			2214	99.67
	2212	99.64			2212	99.64
	2210	99.64			2210	99.61
	2208	99.63			2208	99.63
	2206	99.63			2206	99.64
	2204	99.62			2204	99.61
	2202	99.62			2202	99.62
	2200	99.62			2200	99.62
	2198	99.62			2198	99.6
	2196	99.62			2196	99.58
	2194	99.62			2194	99.54
	2192	99.62			2192	99.53
	2190	99.63			2190	99.55
	2188	99.64			2188	99.56
	2186	99.65			2186	99.56
	2184	99.66			2184	99.59
	2182	99.68			2182	99.67
	2180	99.69			2180	99.68
	2178	99.7			2178	99.67
	2176	99.7			2176	99.71
	2174	99.68			2174	99.79
	2172	99.67			2172	99.74
	2170	99.66			2170	99.6
	2168	99.67			2168	99.55
	2166	99.71			2166	99.54
	2164	99.78			2164	99.46
	2162	99.86			2162	99.44
	2160	99.97			2160	99.8
	2158	100.09			2158	99.91
	2156	100.18			2156	99.91
	2154	100.24			2154	99.91
	2152	100.27			2152	99.91
	2150	100.28			2150	99.91
	2148	100.27			2148	99.91
	2146	100.25			2146	99.91
	2144	100.22			2144	99.93
	2142	100.19			2142	99.91
	2140	100.17			2140	99.92
	2138	100.15			2138	99.91
	2136	100.13			2136	99.89
	2134	100.11			2134	99.93
	2132	100.08			2132	99.91
	2130	100.04			2130	99.86
	2128	100			2128	99.81
	2126	99.96			2126	99.74
	2124	99.91			2124	99.68
	2122	99.86			2122	99.66
	2120	99.82			2120	99.64
	2118	99.78			2118	99.6
	2116	99.75			2116	99.55
	2114	99.72			2114	99.52
	2112	99.69			2112	99.5
	2110	99.68			2110	99.52
	2108	99.67			2108	99.55
	2106	99.67			2106	99.54
	2104	99.67			2104	99.5
	2102	99.68			2102	99.51
	2100	99.69			2100	99.53
	2098	99.7			2098	99.55
	2096	99.71			2096	99.59
	2094	99.72			2094	99.63
	2092	99.72			2092	99.6
	2090	99.71			2090	99.58
	2088	99.71			2088	99.59
	2086	99.7			2086	99.58
	2084	99.68			2084	99.55
	2082	99.67			2082	99.55
	2080	99.67			2080	99.53
	2078	99.66			2078	99.53
	2076	99.66			2076	99.56
	2074	99.67			2074	99.58
	2072	99.67			2072	99.56
	2070	99.69			2070	99.54
	2068	99.7			2068	99.53
	2066	99.72			2066	99.56
	2064	99.73			2064	99.59
	2062	99.74			2062	99.6
	2060	99.75			2060	99.59
	2058	99.76			2058	99.63
	2056	99.75			2056	99.65
	2054	99.75			2054	99.65
	2052	99.75			2052	99.54
	2050	99.74			2050	99.54
	2048	99.75			2048	99.63
	2046	99.76			2046	99.65
	2044	99.77			2044	99.68
	2042	99.79			2042	99.69
	2040	99.82			2040	99.58
	2038	99.85			2038	99.58
	2036	99.9			2036	99.66
	2034	99.94			2034	99.78
	2032	99.98			2032	99.85
	2030	100.02			2030	99.84
	2028	100.05			2028	99.85
	2026	100.07			2026	99.86
	2024	100.08			2024	99.82
	2022	100.09			2022	99.8
	2020	100.08			2020	99.83
	2018	100.08			2018	99.84
	2016	100.09			2016	99.72
	2014	100.1			2014	99.72
	2012	100.11			2012	99.84
	2010	100.12			2010	99.85
	2008	100.13			2008	99.82
	2006	100.14			2006	99.82
	2004	100.14			2004	99.79
	2002	100.13			2002	99.89
	2000	100.11			2000	99.85
	1998	100.09			1998	99.77
	1996	100.06			1996	99.71
	1994	100.02			1994	99.68
	1992	99.98			1992	99.71
	1990	99.94			1990	99.75
	1988	99.92			1988	99.68
	1986	99.91			1986	99.63
	1984	99.92			1984	99.66
	1982	99.94			1982	99.65
	1980	99.99			1980	99.6
	1978	100.05			1978	99.75
	1976	100.13			1976	99.9
	1974	100.19			1974	99.98
	1972	100.24			1972	100.01
	1970	100.27			1970	99.95
	1968	100.29			1968	99.86
	1966	100.3			1966	99.84
	1964	100.29			1964	99.8
	1962	100.28			1962	99.82
	1960	100.26			1960	99.89
	1958	100.25			1958	99.92
	1956	100.24			1956	99.9
	1954	100.23			1954	99.88
	1952	100.22			1952	99.88
	1950	100.21			1950	99.88
	1948	100.2			1948	99.86
	1946	100.19			1946	99.83
	1944	100.18			1944	99.8
	1942	100.18			1942	99.78
	1940	100.18			1940	99.77
	1938	100.17			1938	99.75
	1936	100.17			1936	99.77
	1934	100.16			1934	99.78
	1932	100.16			1932	99.76
	1930	100.15			1930	99.75
	1928	100.14			1928	99.74
	1926	100.14			1926	99.73
	1924	100.13			1924	99.71
	1922	100.11			1922	99.69
	1920	100.1			1920	99.7
	1918	100.09			1918	99.74
	1916	100.08			1916	99.76
	1914	100.08			1914	99.74
	1912	100.07			1912	99.71
	1910	100.07			1910	99.72
	1908	100.07			1908	99.72
	1906	100.07			1906	99.72
	1904	100.08			1904	99.69
	1902	100.08			1902	99.68
	1900	100.08			1900	99.69
	1898	100.08			1898	99.72
	1896	100.08			1896	99.7
	1894	100.08			1894	99.7
	1892	100.08			1892	99.7
	1890	100.08			1890	99.69
	1888	100.08			1888	99.68
	1886	100.08			1886	99.71
	1884	100.08			1884	99.72
	1882	100.08			1882	99.75
	1880	100.08			1880	99.74
	1878	100.08			1878	99.75
	1876	100.07			1876	99.73
	1874	100.07			1874	99.73
	1872	100.07			1872	99.72
	1870	100.07			1870	99.73
	1868	100.07			1868	99.71
	1866	100.07			1866	99.72
	1864	100.07			1864	99.71
	1862	100.08			1862	99.73
	1860	100.08			1860	99.72
	1858	100.09			1858	99.73
	1856	100.09			1856	99.73
	1854	100.09			1854	99.74
	1852	100.09			1852	99.73
	1850	100.09			1850	99.74
	1848	100.09			1848	99.73
	1846	100.09			1846	99.72
	1844	100.09			1844	99.71
	1842	100.08			1842	99.73
	1840	100.08			1840	99.72
	1838	100.08			1838	99.74
	1836	100.08			1836	99.74
	1834	100.07			1834	99.74
	1832	100.07			1832	99.73
	1830	100.07			1830	99.72
	1828	100.07			1828	99.72
	1826	100.06			1826	99.72
	1824	100.06			1824	99.7
	1822	100.06			1822	99.69
	1820	100.06			1820	99.7
	1818	100.05			1818	99.74
	1816	100.05			1816	99.74
	1814	100.03			1814	99.75
	1812	100.02			1812	99.73
	1810	100			1810	99.71
	1808	99.99			1808	99.68
	1806	99.97			1806	99.69
	1804	99.96			1804	99.69
	1802	99.95			1802	99.68
	1800	99.94			1800	99.66
	1798	99.93			1798	99.66
	1796	99.92			1796	99.66
	1794	99.92			1794	99.67
	1792	99.91			1792	99.65
	1790	99.91			1790	99.65
	1788	99.91			1788	99.64
	1786	99.9			1786	99.66
	1784	99.9			1784	99.67
	1782	99.9			1782	99.68
	1780	99.9			1780	99.66
	1778	99.89			1778	99.66
	1776	99.89			1776	99.66
	1774	99.88			1774	99.65
	1772	99.87			1772	99.66
	1770	99.86			1770	99.65
	1768	99.85			1768	99.63
	1766	99.84			1766	99.65
	1764	99.83			1764	99.65
	1762	99.82			1762	99.64
	1760	99.82			1760	99.65
	1758	99.81			1758	99.63
	1756	99.79			1756	99.63
	1754	99.78			1754	99.64
	1752	99.76			1752	99.65
	1750	99.75			1750	99.62
	1748	99.72			1748	99.59
	1746	99.7			1746	99.57
	1744	99.68			1744	99.56
	1742	99.65			1742	99.53
	1740	99.63			1740	99.53
	1738	99.6			1738	99.53
	1736	99.58			1736	99.5
	1734	99.56			1734	99.5
	1732	99.55			1732	99.5
	1730	99.54			1730	99.45
	1728	99.53			1728	99.45
	1726	99.52			1726	99.48
	1724	99.52			1724	99.49
	1722	99.52			1722	99.51
	1720	99.51			1720	99.49
	1718	99.51			1718	99.49
	1716	99.5			1716	99.44
	1714	99.5			1714	99.44
	1712	99.49			1712	99.44
	1710	99.48			1710	99.47
	1708	99.48			1708	99.47
	1706	99.47			1706	99.48
	1704	99.46			1704	99.45
	1702	99.45			1702	99.44
	1700	99.43			1700	99.44
	1698	99.43			1698	99.44
	1696	99.42			1696	99.35
	1694	99.41			1694	99.43
	1692	99.41			1692	99.43
	1690	99.4			1690	99.44
	1688	99.39			1688	99.44
	1686	99.38			1686	99.42
	1684	99.36			1684	99.42
	1682	99.34			1682	99.38
	1680	99.32			1680	99.34
	1678	99.29			1678	99.34
	1676	99.27			1676	99.35
	1674	99.24			1674	99.34
	1672	99.21			1672	99.32
	1670	99.18			1670	99.27
	1668	99.14			1668	99.24
	1666	99.11			1666	99.21
	1664	99.09			1664	99.19
	1662	99.06			1662	99.17
	1660	99.03			1660	99.15
	1658	99.01			1658	99.14
	1656	98.98			1656	99.13
	1654	98.96			1654	99.13
	1652	98.94			1652	99.09
	1650	98.91			1650	99.08
	1648	98.89			1648	99.03
	1646	98.88			1646	99.01
	1644	98.86			1644	99
	1642	98.85			1642	98.99
	1640	98.85			1640	99.01
	1638	98.85			1638	99.03
	1636	98.85			1636	99.03
	1634	98.86			1634	99.01
	1632	98.87			1632	99.01
	1630	98.88			1630	99.03
	1628	98.89			1628	99.05
	1626	98.91			1626	99.05
	1624	98.94			1624	99.06
	1622	98.96			1622	99.09
	1620	98.99			1620	99.11
	1618	99.03			1618	99.13
	1616	99.06			1616	99.19
	1614	99.1			1614	99.2
	1612	99.13			1612	99.23
	1610	99.17			1610	99.28
	1608	99.2			1608	99.31
	1606	99.23			1606	99.33
	1604	99.26			1604	99.36
	1602	99.29			1602	99.38
	1600	99.32			1600	99.41
	1598	99.35			1598	99.43
	1596	99.37			1596	99.45
	1594	99.4			1594	99.47
	1592	99.42			1592	99.49
	1590	99.44			1590	99.51
	1588	99.46			1588	99.55
	1586	99.49			1586	99.57
	1584	99.51			1584	99.58
	1582	99.52			1582	99.58
	1580	99.54			1580	99.6
	1578	99.56			1578	99.61
	1576	99.57			1576	99.66
	1574	99.58			1574	99.65
	1572	99.59			1572	99.62
	1570	99.6			1570	99.65
	1568	99.61			1568	99.69
	1566	99.61			1566	99.68
	1564	99.61			1564	99.7
	1562	99.62			1562	99.66
	1560	99.62			1560	99.74
	1558	99.63			1558	99.69
	1556	99.63			1556	99.67
	1554	99.64			1554	99.67
	1552	99.64			1552	99.73
	1550	99.64			1550	99.74
	1548	99.65			1548	99.75
	1546	99.65			1546	99.76
	1544	99.65			1544	99.76
	1542	99.65			1542	99.76
	1540	99.66			1540	99.77
	1538	99.66			1538	99.78
	1536	99.66			1536	99.76
	1534	99.66			1534	99.78
	1532	99.67			1532	99.81
	1530	99.67			1530	99.82
	1528	99.68			1528	99.84
	1526	99.68			1526	99.85
	1524	99.69			1524	99.84
	1522	99.69			1522	99.85
	1520	99.7			1520	99.86
	1518	99.7			1518	99.86
	1516	99.7			1516	99.86
	1514	99.71			1514	99.88
	1512	99.71			1512	99.9
	1510	99.72			1510	99.92
	1508	99.73			1508	99.92
	1506	99.74			1506	99.89
	1504	99.76			1504	99.92
	1502	99.77			1502	99.92
	1500	99.78			1500	99.97
	1498	99.78			1498	100.02
	1496	99.79			1496	100.01
	1494	99.79			1494	99.98
	1492	99.78			1492	99.93
	1490	99.78			1490	99.93
	1488	99.78			1488	99.89
	1486	99.77			1486	99.89
	1484	99.77			1484	99.89
	1482	99.77			1482	99.9
	1480	99.77			1480	99.89
	1478	99.77			1478	99.9
	1476	99.77			1476	99.88
	1474	99.77			1474	99.85
	1472	99.77			1472	99.79
	1470	99.76			1470	99.74
	1468	99.76			1468	99.68
	1466	99.75			1466	99.67
	1464	99.75			1464	99.65
	1462	99.74			1462	99.62
	1460	99.74			1460	99.6
	1458	99.73			1458	99.59
	1456	99.73			1456	99.57
	1454	99.74			1454	99.55
	1452	99.74			1452	99.53
	1450	99.75			1450	99.51
	1448	99.76			1448	99.5
	1446	99.77			1446	99.53
	1444	99.78			1444	99.58
	1442	99.79			1442	99.62
	1440	99.8			1440	99.65
	1438	99.81			1438	99.65
	1436	99.82			1436	99.67
	1434	99.83			1434	99.67
	1432	99.84			1432	99.69
	1430	99.85			1430	99.7
	1428	99.86			1428	99.71
	1426	99.86			1426	99.71
	1424	99.87			1424	99.73
	1422	99.87			1422	99.7
	1420	99.87			1420	99.71
	1418	99.87			1418	99.73
	1416	99.87			1416	99.71
	1414	99.87			1414	99.69
	1412	99.88			1412	99.72
	1410	99.88			1410	99.72
	1408	99.88			1408	99.73
	1406	99.88			1406	99.73
	1404	99.88			1404	99.73
	1402	99.89			1402	99.72
	1400	99.89			1400	99.75
	1398	99.89			1398	99.77
	1396	99.9			1396	99.75
	1394	99.9			1394	99.73
	1392	99.9			1392	99.77
	1390	99.9			1390	99.8
	1388	99.91			1388	99.82
	1386	99.91			1386	99.81
	1384	99.92			1384	99.78
	1382	99.92			1382	99.76
	1380	99.92			1380	99.75
	1378	99.93			1378	99.73
	1376	99.93			1376	99.72
	1374	99.94			1374	99.73
	1372	99.94			1372	99.74
	1370	99.95			1370	99.77
	1368	99.95			1368	99.79
	1366	99.95			1366	99.81
	1364	99.96			1364	99.83
	1362	99.96			1362	99.83
	1360	99.97			1360	99.83
	1358	99.97			1358	99.84
	1356	99.98			1356	99.86
	1354	99.98			1354	99.89
	1352	99.99			1352	99.91
	1350	100			1350	99.92
	1348	100			1348	99.93
	1346	100.01			1346	99.94
	1344	100.01			1344	99.93
	1342	100.01			1342	99.91
	1340	100.01			1340	99.9
	1338	100			1338	99.87
	1336	100			1336	99.87
	1334	100			1334	99.87
	1332	100			1332	99.88
	1330	100			1330	99.91
	1328	100			1328	99.93
	1326	100			1326	99.92
	1324	100			1324	99.92
	1322	100			1322	99.91
	1320	100			1320	99.9
	1318	100			1318	99.89
	1316	100			1316	99.87
	1314	100			1314	99.86
	1312	100			1312	99.86
	1310	100			1310	99.88
	1308	100			1308	99.89
	1306	100			1306	99.91
	1304	100			1304	99.93
	1302	100			1302	99.93
	1300	100			1300	99.93
	1298	99.99			1298	99.95
	1296	99.99			1296	99.96
	1294	99.99			1294	99.96
	1292	99.99			1292	99.97
	1290	99.99			1290	99.98
	1288	99.99			1288	99.98
	1286	99.99			1286	99.97
	1284	99.99			1284	99.97
	1282	99.99			1282	99.96
	1280	99.99			1280	99.96
	1278	100			1278	99.96
	1276	100			1276	99.95
	1274	100			1274	99.95
	1272	100			1272	99.95
	1270	100.01			1270	99.96
	1268	100.01			1268	99.97
	1266	100.01			1266	99.97
	1264	100			1264	99.96
	1262	100			1262	99.95
	1260	100			1260	99.94
	1258	99.99			1258	99.92
	1256	99.99			1256	99.92
	1254	99.98			1254	99.91
	1252	99.98			1252	99.91
	1250	99.98			1250	99.91
	1248	99.97			1248	99.91
	1246	99.97			1246	99.93
	1244	99.97			1244	99.94
	1242	99.97			1242	99.93
	1240	99.98			1240	99.93
	1238	99.98			1238	99.95
	1236	99.98			1236	99.97
	1234	99.98			1234	99.96
	1232	99.98			1232	99.96
	1230	99.98			1230	99.97
	1228	99.98			1228	99.98
	1226	99.98			1226	100
	1224	99.98			1224	100.02
	1222	99.98			1222	100.03
	1220	99.98			1220	100.04
	1218	99.98			1218	100.06
	1216	99.98			1216	100.07
	1214	99.98			1214	100.07
	1212	99.98			1212	100.08
	1210	99.98			1210	100.08
	1208	99.98			1208	100.06
	1206	99.98			1206	100.05
	1204	99.98			1204	100.05
	1202	99.97			1202	100.05
	1200	99.97			1200	100.05
	1198	99.97			1198	100.06
	1196	99.96			1196	100.08
	1194	99.96			1194	100.07
	1192	99.95			1192	100.08
	1190	99.95			1190	100.08
	1188	99.94			1188	100.08
	1186	99.94			1186	100.08
	1184	99.93			1184	100.09
	1182	99.92			1182	100.08
	1180	99.91			1180	100.06
	1178	99.91			1178	100.05
	1176	99.9			1176	100.04
	1174	99.89			1174	100.02
	1172	99.89			1172	100
	1170	99.89			1170	99.98
	1168	99.89			1168	99.95
	1166	99.89			1166	99.92
	1164	99.89			1164	99.91
	1162	99.89			1162	99.87
	1160	99.89			1160	99.84
	1158	99.9			1158	99.82
	1156	99.9			1156	99.8
	1154	99.9			1154	99.77
	1152	99.91			1152	99.77
	1150	99.91			1150	99.77
	1148	99.91			1148	99.77
	1146	99.92			1146	99.76
	1144	99.92			1144	99.74
	1142	99.92			1142	99.74
	1140	99.92			1140	99.76
	1138	99.92			1138	99.77
	1136	99.92			1136	99.75
	1134	99.92			1134	99.72
	1132	99.92			1132	99.71
	1130	99.92			1130	99.7
	1128	99.92			1128	99.68
	1126	99.91			1126	99.65
	1124	99.91			1124	99.63
	1122	99.91			1122	99.61
	1120	99.91			1120	99.59
	1118	99.92			1118	99.56
	1116	99.92			1116	99.5
	1114	99.92			1114	99.43
	1112	99.92			1112	99.37
	1110	99.92			1110	99.34
	1108	99.92			1108	99.33
	1106	99.92			1106	99.3
	1104	99.92			1104	99.29
	1102	99.92			1102	99.29
	1100	99.92			1100	99.28
	1098	99.92			1098	99.26
	1096	99.92			1096	99.26
	1094	99.91			1094	99.24
	1092	99.91			1092	99.2
	1090	99.9			1090	99.15
	1088	99.89			1088	99.11
	1086	99.89			1086	99.09
	1084	99.88			1084	99.06
	1082	99.87			1082	99.02
	1080	99.86			1080	98.98
	1078	99.86			1078	98.95
	1076	99.85			1076	98.93
	1074	99.84			1074	98.95
	1072	99.84			1072	98.98
	1070	99.83			1070	98.97
	1068	99.82			1068	98.94
	1066	99.82			1066	98.89
	1064	99.81			1064	98.87
	1062	99.8			1062	98.85
	1060	99.79			1060	98.8
	1058	99.78			1058	98.72
	1056	99.77			1056	98.67
	1054	99.75			1054	98.63
	1052	99.74			1052	98.61
	1050	99.73			1050	98.59
	1048	99.71			1048	98.56
	1046	99.7			1046	98.56
	1044	99.69			1044	98.58
	1042	99.68			1042	98.62
	1040	99.67			1040	98.64
	1038	99.66			1038	98.63
	1036	99.65			1036	98.63
	1034	99.65			1034	98.65
	1032	99.64			1032	98.66
	1030	99.63			1030	98.67
	1028	99.63			1028	98.67
	1026	99.62			1026	98.69
	1024	99.61			1024	98.76
	1022	99.61			1022	98.81
	1020	99.6			1020	98.84
	1018	99.6			1018	98.87
	1016	99.6			1016	98.89
	1014	99.59			1014	98.9
	1012	99.59			1012	98.92
	1010	99.6			1010	98.93
	1008	99.6			1008	98.95
	1006	99.6			1006	98.99
	1004	99.61			1004	99.02
	1002	99.61			1002	99.04
	1000	99.61			1000	99.09
	998	99.62			998	99.11
	996	99.62			996	99.09
	994	99.62			994	99.11
	992	99.63			992	99.17
	990	99.63			990	99.22
	988	99.64			988	99.24
	986	99.64			986	99.26
	984	99.65			984	99.28
	982	99.66			982	99.3
	980	99.66			980	99.34
	978	99.67			978	99.38
	976	99.68			976	99.43
	974	99.69			974	99.48
	972	99.7			972	99.51
	970	99.71			970	99.53
	968	99.72			968	99.57
	966	99.74			966	99.61
	964	99.75			964	99.65
	962	99.76			962	99.66
	960	99.77			960	99.69
	958	99.78			958	99.73
	956	99.79			956	99.75
	954	99.8			954	99.75
	952	99.8			952	99.76
	950	99.81			950	99.76
	948	99.82			948	99.78
	946	99.82			946	99.81
	944	99.83			944	99.82
	942	99.83			942	99.83
	940	99.84			940	99.85
	938	99.84			938	99.86
	936	99.84			936	99.85
	934	99.84			934	99.85
	932	99.84			932	99.85
	930	99.84			930	99.87
	928	99.84			928	99.89
	926	99.84			926	99.88
	924	99.84			924	99.86
	922	99.84			922	99.89
	920	99.85			920	99.91
	918	99.85			918	99.88
	916	99.86			916	99.87
	914	99.86			914	99.88
	912	99.87			912	99.86
	910	99.87			910	99.84
	908	99.87			908	99.85
	906	99.88			906	99.83
	904	99.88			904	99.8
	902	99.87			902	99.8
	900	99.87			900	99.81
	898	99.87			898	99.77
	896	99.86			896	99.75
	894	99.86			894	99.73
	892	99.85			892	99.7
	890	99.85			890	99.68
	888	99.84			888	99.68
	886	99.83			886	99.67
	884	99.83			884	99.69
	882	99.81			882	99.67
	880	99.8			880	99.61
	878	99.78			878	99.58
	876	99.76			876	99.56
	874	99.74			874	99.52
	872	99.72			872	99.49
	870	99.7			870	99.49
	868	99.68			868	99.48
	866	99.66			866	99.47
	864	99.65			864	99.49
	862	99.63			862	99.51
	860	99.61			860	99.48
	858	99.6			858	99.44
	856	99.58			856	99.41
	854	99.56			854	99.38
	852	99.54			852	99.32
	850	99.51			850	99.29
	848	99.49			848	99.29
	846	99.46			846	99.3
	844	99.43			844	99.32
	842	99.4			842	99.27
	840	99.37			840	99.18
	838	99.34			838	99.1
	836	99.31			836	98.99
	834	99.29			834	98.93
	832	99.26			832	98.93
	830	99.24			830	98.93
	828	99.22			828	98.91
	826	99.2			826	98.92
	824	99.17			824	98.87
	822	99.15			822	98.72
	820	99.13			820	98.59
	818	99.1			818	98.54
	816	99.08			816	98.52
	814	99.05			814	98.51
	812	99.03			812	98.45
	810	99			810	98.41
	808	98.98			808	98.42
	806	98.95			806	98.37
	804	98.93			804	98.24
	802	98.92			802	98.17
	800	98.9			800	98.14
	798	98.9			798	98.12
	796	98.89			796	98.12
	794	98.88			794	98.12
	792	98.88			792	98.11
	790	98.87			790	98.08
	788	98.86			788	98.06
	786	98.85			786	98.02
	784	98.84			784	97.96
	782	98.83			782	97.93
	780	98.82			780	97.89
	778	98.81			778	97.88
	776	98.8			776	97.87
	774	98.79			774	97.86
	772	98.77			772	97.82
	770	98.75			770	97.77
	768	98.73			768	97.77
	766	98.7			766	97.74
	764	98.67			764	97.69
	762	98.63			762	97.66
	760	98.59			760	97.61
	758	98.55			758	97.53
	756	98.51			756	97.48
	754	98.47			754	97.46
	752	98.43			752	97.43
	750	98.38			750	97.38
	748	98.34			748	97.35
	746	98.29			746	97.29
	744	98.24			744	97.19
	742	98.18			742	97.1
	740	98.12			740	97.04
	738	98.06			738	96.96
	736	98.01			736	96.89
	734	97.96			734	96.88
	732	97.92			732	96.85
	730	97.88			730	96.78
	728	97.86			728	96.7
	726	97.83			726	96.6
	724	97.81			724	96.51
	722	97.79			722	96.47
	720	97.77			720	96.46
	718	97.74			718	96.44
	716	97.71			716	96.4
	714	97.67			714	96.36
	712	97.63			712	96.3
	710	97.59			710	96.28
	708	97.55			708	96.21
	706	97.5			706	96.05
	704	97.45			704	95.92
	702	97.4			702	95.89
	700	97.35			700	95.89
	698	97.28			698	95.85
	696	97.21			696	95.78
	694	97.14			694	95.76
	692	97.05			692	95.72
	690	96.96			690	95.6
	688	96.87			688	95.44
	686	96.77			686	95.29
	684	96.66			684	95.2
	682	96.54			682	95.13
	680	96.42			680	95.04
	678	96.29			678	94.94
	676	96.16			676	94.83
	674	96.02			674	94.79
	672	95.89			672	94.72
	670	95.78			670	94.58
	668	95.69			668	94.51
	666	95.6			666	94.4
	664	95.54			664	94.22
	662	95.49			662	94.18
	660	95.44			660	94.14
	658	95.38			658	94
	656	95.32			656	93.88
	654	95.26			654	93.9
	652	95.2			652	93.95
	650	95.14			650	93.9
	648	95.09			648	93.77
	646	95.04			646	93.66
	644	94.99			644	93.62
	642	94.95			642	93.55
	640	94.91			640	93.52
	638	94.86			638	93.59
	636	94.82			636	93.64
	634	94.78			634	93.64
	632	94.74			632	93.54
	630	94.71			630	93.5
	628	94.69			628	93.45
	626	94.67			626	93.43
	624	94.66			624	93.4
	622	94.65			622	93.37
	620	94.66			620	93.35
	618	94.66			618	93.33
	616	94.68			616	93.3
	614	94.7			614	93.26
	612	94.72			612	93.23
	610	94.74			610	93.13
	608	94.75			608	93.06
	606	94.75			606	93.02
	604	94.75			604	93.09
	602	94.72			602	93.27
	600	94.68			600	93.27
	598	94.63			598	93.15
	596	94.57			596	93.11
	594	94.5			594	93
	592	94.42			592	92.86
	590	94.34			590	92.7
	588	94.26			588	92.58
	586	94.21			586	92.48
	584	94.17			584	92.43
	582	94.16			582	92.4
	580	94.2			580	92.35
	578	94.27			578	92.33
	576	94.39			576	92.39
	574	94.55			574	92.47
	572	94.75			572	92.6
	570	94.99			570	92.8
	568	95.26			568	93.01
	566	95.55			566	93.22
	564	95.86			564	93.52
	562	96.17			562	93.83
	560	96.48			560	94.14
	558	96.78			558	94.46
	556	97.07			556	94.77
	554	97.35			554	95.07
	552	97.6			552	95.33
	550	97.83			550	95.54
	548	98.03			548	95.72
	546	98.21			546	95.8
	544	98.37			544	95.84
	542	98.5			542	95.92
	540	98.62			540	96.1
	538	98.72			538	96.25
	536	98.81			536	96.37
	534	98.89			534	96.5
	532	98.97			532	96.61
	530	99.04			530	96.74
	528	99.11			528	96.87
	526	99.16			526	96.96
	524	99.22			524	96.96
	522	99.26			522	96.92
	520	99.3			520	97.02
	518	99.34			518	97.25
	516	99.38			516	97.45
	514	99.43			514	97.59
	512	99.48			512	97.74
	510	99.54			510	97.89
	508	99.6			508	97.93
	506	99.66			506	97.93
	504	99.71			504	97.94
	502	99.77			502	97.89
	500	99.82			500	97.94
	498	99.86			498	98.21
	496	99.91			496	98.53
	494	99.97			494	98.73
	492	100.03			492	98.88
	490	100.09			490	99.03
	488	100.16			488	99.04
	486	100.24			486	98.87
	484	100.32			484	98.7
	482	100.41			482	98.75
	480	100.5			480	99.03
	478	100.59			478	99.39
	476	100.68			476	99.79
	474	100.77			474	100.06
	472	100.84			472	100.11
	470	100.91			470	99.96
	468	100.96			468	99.86
	466	101.01			466	99.78
	464	101.05			464	99.8
	462	101.1			462	99.89
	460	101.15			460	100.06
	458	101.22			458	100.26
	456	101.3			456	100.45
	454	101.38			454	100.5
	452	101.48			452	100.43
	450	101.58			450	100.31

## Sheet: Figure 1d
	Untreated-M XRD				EtOH-M XRD
	2 Theta (degree)	Intensity (a.u.)			2 Theta (degree)	Intensity (a.u.)
	3.9998	0			3.9998	0
	4.01	0.064			4.01	0.322
	4.0201	0.211			4.0201	0.666
	4.0302	0.441			4.0302	1.03
	4.0404	0.755			4.0404	1.417
	4.0505	1.144			4.0505	1.833
	4.0607	1.598			4.0607	2.272
	4.0708	2.098			4.0708	2.731
	4.0809	2.627			4.0809	3.215
	4.0911	3.162			4.0911	3.727
	4.1012	3.684			4.1012	4.264
	4.1113	4.17			4.1113	4.821
	4.1215	4.608			4.1215	5.403
	4.1316	4.982			4.1316	6.014
	4.1418	5.291			4.1418	6.65
	4.1519	5.531			4.1519	7.306
	4.162	5.712			4.162	7.987
	4.1722	5.844			4.1722	8.697
	4.1823	5.945			4.1823	9.431
	4.1925	6.032			4.1925	10.186
	4.2026	6.127			4.2026	10.965
	4.2127	6.248			4.2127	11.773
	4.2229	6.415			4.2229	12.606
	4.233	6.638			4.233	13.459
	4.2431	6.932			4.2431	14.336
	4.2533	7.297			4.2533	15.243
	4.2634	7.739			4.2634	16.174
	4.2736	8.251			4.2736	17.125
	4.2837	8.827			4.2837	18.1
	4.2938	9.455			4.2938	19.106
	4.304	10.125			4.304	20.136
	4.3141	10.82			4.3141	21.186
	4.3242	11.528			4.3242	22.261
	4.3344	12.235			4.3344	23.367
	4.3445	12.931			4.3445	24.498
	4.3547	13.606			4.3547	25.651
	4.3648	14.257			4.3648	26.829
	4.3749	14.88			4.3749	28.04
	4.3851	15.482			4.3851	29.277
	4.3952	16.066			4.3952	30.538
	4.4054	16.646			4.4054	31.826
	4.4155	17.234			4.4155	33.149
	4.4256	17.85			4.4256	34.501
	4.4358	18.509			4.4358	35.879
	4.4459	19.231			4.4459	37.288
	4.456	20.031			4.456	38.735
	4.4662	20.926			4.4662	40.216
	4.4763	21.924			4.4763	41.726
	4.4865	23.033			4.4865	43.272
	4.4966	24.252			4.4966	44.861
	4.5067	25.579			4.5067	46.489
	4.5169	27.002			4.5169	48.152
	4.527	28.508			4.527	49.857
	4.5371	30.076			4.5371	51.613
	4.5473	31.69			4.5473	53.415
	4.5574	33.325			4.5574	55.26
	4.5676	34.965			4.5676	57.157
	4.5777	36.587			4.5777	59.112
	4.5878	38.182			4.5878	61.124
	4.598	39.739			4.598	63.189
	4.6081	41.258			4.6081	65.316
	4.6183	42.739			4.6183	67.514
	4.6284	44.193			4.6284	69.781
	4.6385	45.63			4.6385	72.113
	4.6487	47.07			4.6487	74.519
	4.6588	48.528			4.6588	77.011
	4.6689	50.028			4.6689	79.585
	4.6791	51.585			4.6791	82.239
	4.6892	53.223			4.6892	84.983
	4.6994	54.954			4.6994	87.828
	4.7095	56.794			4.7095	90.77
	4.7196	58.752			4.7196	93.808
	4.7298	60.838			4.7298	96.953
	4.7399	63.052			4.7399	100.214
	4.75	65.398			4.75	103.589
	4.7602	67.869			4.7602	107.076
	4.7703	70.465			4.7703	110.685
	4.7805	73.171			4.7805	114.427
	4.7906	75.984			4.7906	118.299
	4.8007	78.887			4.8007	122.298
	4.8109	81.872			4.8109	126.433
	4.821	84.924			4.821	130.715
	4.8312	88.036			4.8312	135.141
	4.8413	91.194			4.8413	139.704
	4.8514	94.395			4.8514	144.416
	4.8616	97.63			4.8616	149.284
	4.8717	100.902			4.8717	154.305
	4.8818	104.208			4.8818	159.47
	4.892	107.556			4.892	164.788
	4.9021	110.95			4.9021	170.268
	4.9123	114.404			4.9123	175.901
	4.9224	117.925			4.9224	181.677
	4.9325	121.531			4.9325	187.603
	4.9427	125.23			4.9427	193.686
	4.9528	129.038			4.9528	199.913
	4.9629	132.959			4.9629	206.272
	4.9731	137.004			4.9731	212.767
	4.9832	141.17			4.9832	219.402
	4.9934	145.456			4.9934	226.161
	5.0035	149.846			5.0035	233.027
	5.0136	154.328			5.0136	240.002
	5.0238	158.872			5.0238	247.085
	5.0339	163.453			5.0339	254.258
	5.0441	168.033			5.0441	261.499
	5.0542	172.58			5.0542	268.806
	5.0643	177.051			5.0643	276.175
	5.0745	181.418			5.0745	283.583
	5.0846	185.645			5.0846	291.005
	5.0947	189.712			5.0947	298.435
	5.1049	193.596			5.1049	305.867
	5.115	197.293			5.115	313.272
	5.1252	200.797			5.1252	320.621
	5.1353	204.119			5.1353	327.907
	5.1454	207.263			5.1454	335.119
	5.1556	210.249			5.1556	342.228
	5.1657	213.087			5.1657	349.201
	5.1758	215.796			5.1758	356.028
	5.186	218.382			5.186	362.699
	5.1961	220.854			5.1961	369.181
	5.2063	223.205			5.2063	375.442
	5.2164	225.433			5.2164	381.471
	5.2265	227.514			5.2265	387.258
	5.2367	229.435			5.2367	392.771
	5.2468	231.161			5.2468	397.979
	5.257	232.67			5.257	402.873
	5.2671	233.925			5.2671	407.445
	5.2772	234.905			5.2772	411.667
	5.2874	235.579			5.2874	415.508
	5.2975	235.933			5.2975	418.967
	5.3076	235.95			5.3076	422.038
	5.3178	235.629			5.3178	424.698
	5.3279	234.965			5.3279	426.924
	5.3381	233.971			5.3381	428.716
	5.3482	232.653			5.3482	430.079
	5.3583	231.034			5.3583	430.994
	5.3685	229.125			5.3685	431.444
	5.3786	226.954			5.3786	431.438
	5.3888	224.533			5.3888	430.987
	5.3989	221.887			5.3989	430.081
	5.409	219.027			5.409	428.709
	5.4192	215.974			5.4192	426.889
	5.4293	212.735			5.4293	424.638
	5.4394	209.327			5.4394	421.954
	5.4496	205.753			5.4496	418.834
	5.4597	202.027			5.4597	415.302
	5.4699	198.155			5.4699	411.383
	5.48	194.153			5.48	407.08
	5.4901	190.028			5.4901	402.398
	5.5003	185.804			5.5003	397.366
	5.5104	181.493			5.5104	392.013
	5.5205	177.125			5.5205	386.348
	5.5307	172.716			5.5307	380.38
	5.5408	168.297			5.5408	374.141
	5.551	163.888			5.551	367.665
	5.5611	159.514			5.5611	360.963
	5.5712	155.189			5.5712	354.045
	5.5814	150.934			5.5814	346.947
	5.5915	146.751			5.5915	339.701
	5.6017	142.65			5.6017	332.319
	5.6118	138.626			5.6118	324.812
	5.6219	134.678			5.6219	317.215
	5.6321	130.793			5.6321	309.558
	5.6422	126.967			5.6422	301.852
	5.6523	123.185			5.6523	294.107
	5.6625	119.441			5.6625	286.353
	5.6726	115.725			5.6726	278.619
	5.6828	112.037			5.6828	270.912
	5.6929	108.375			5.6929	263.239
	5.703	104.748			5.703	255.627
	5.7132	101.161			5.7132	248.099
	5.7233	97.633			5.7233	240.659
	5.7334	94.178			5.7334	233.311
	5.7436	90.816			5.7436	226.077
	5.7537	87.564			5.7537	218.974
	5.7639	84.442			5.7639	212.005
	5.774	81.461			5.774	205.167
	5.7841	78.635			5.7841	198.478
	5.7943	75.967			5.7943	191.952
	5.8044	73.459			5.8044	185.586
	5.8146	71.104			5.8146	179.376
	5.8247	68.893			5.8247	173.334
	5.8348	66.809			5.8348	167.47
	5.845	64.838			5.845	161.779
	5.8551	62.956			5.8551	156.252
	5.8652	61.146			5.8652	150.9
	5.8754	59.387			5.8754	145.729
	5.8855	57.665			5.8855	140.729
	5.8957	55.963			5.8957	135.894
	5.9058	54.275			5.9058	131.227
	5.9159	52.594			5.9159	126.734
	5.9261	50.922			5.9261	122.405
	5.9362	49.259			5.9362	118.23
	5.9463	47.614			5.9463	114.211
	5.9565	45.992			5.9565	110.353
	5.9666	44.405			5.9666	106.643
	5.9768	42.858			5.9768	103.072
	5.9869	41.363			5.9869	99.642
	5.997	39.92			5.997	96.355
	6.0072	38.536			6.0072	93.199
	6.0173	37.208			6.0173	90.164
	6.0275	35.938			6.0275	87.251
	6.0376	34.719			6.0376	84.462
	6.0477	33.549			6.0477	81.786
	6.0579	32.422			6.0579	79.212
	6.068	31.335			6.068	76.742
	6.0781	30.282			6.0781	74.376
	6.0883	29.264			6.0883	72.105
	6.0984	28.278			6.0984	69.919
	6.1086	27.328			6.1086	67.819
	6.1187	26.411			6.1187	65.806
	6.1288	25.534			6.1288	63.87
	6.139	24.695			6.139	62.003
	6.1491	23.898			6.1491	60.206
	6.1592	23.141			6.1592	58.481
	6.1694	22.424			6.1694	56.818
	6.1795	21.74			6.1795	55.209
	6.1897	21.089			6.1897	53.656
	6.1998	20.461			6.1998	52.161
	6.2099	19.852			6.2099	50.716
	6.2201	19.254			6.2201	49.313
	6.2302	18.664			6.2302	47.955
	6.2404	18.077			6.2404	46.643
	6.2505	17.494			6.2505	45.371
	6.2606	16.913			6.2606	44.13
	6.2708	16.341			6.2708	42.925
	6.2809	15.779			6.2809	41.758
	6.291	15.235			6.291	40.622
	6.3012	14.711			6.3012	39.511
	6.3113	14.217			6.3113	38.427
	6.3215	13.752			6.3215	37.375
	6.3316	13.319			6.3316	36.348
	6.3417	12.917			6.3417	35.339
	6.3519	12.544			6.3519	34.354
	6.362	12.191			6.362	33.394
	6.3721	11.856			6.3721	32.455
	6.3823	11.528			6.3823	31.531
	6.3924	11.202			6.3924	30.627
	6.4026	10.869			6.4026	29.745
	6.4127	10.528			6.4127	28.881
	6.4228	10.173			6.4228	28.03
	6.433	9.808			6.433	27.196
	6.4431	9.432			6.4431	26.382
	6.4533	9.053			6.4533	25.585
	6.4634	8.674			6.4634	24.799
	6.4735	8.303			6.4735	24.029
	6.4837	7.944			6.4837	23.279
	6.4938	7.605			6.4938	22.544
	6.5039	7.287			6.5039	21.82
	6.5141	6.993			6.5141	21.112
	6.5242	6.722			6.5242	20.422
	6.5344	6.473			6.5344	19.747
	6.5445	6.241			6.5445	19.084
	6.5546	6.023			6.5546	18.435
	6.5648	5.814			6.5648	17.805
	6.5749	5.609			6.5749	17.19
	6.585	5.404			6.585	16.586
	6.5952	5.195			6.5952	15.998
	6.6053	4.98			6.6053	15.427
	6.6155	4.759			6.6155	14.872
	6.6256	4.529			6.6256	14.327
	6.6357	4.292			6.6357	13.798
	6.6459	4.047			6.6459	13.286
	6.656	3.797			6.656	12.79
	6.6662	3.543			6.6662	12.304
	6.6763	3.287			6.6763	11.832
	6.6864	3.03			6.6864	11.379
	6.6966	2.776			6.6966	10.94
	6.7067	2.525			6.7067	10.511
	6.7168	2.284			6.7168	10.096
	6.727	2.054			6.727	9.698
	6.7371	1.842			6.7371	9.313
	6.7473	1.65			6.7473	8.938
	6.7574	1.487			6.7574	8.577
	6.7675	1.355			6.7675	8.231
	6.7777	1.26			6.7777	7.898
	6.7878	1.203			6.7878	7.574
	6.7979	1.187			6.7979	7.262
	6.8081	1.21			6.8081	6.964
	6.8182	1.27			6.8182	6.678
	6.8284	1.359			6.8284	6.4
	6.8385	1.471			6.8385	6.132
	6.8486	1.595			6.8486	5.878
	6.8588	1.72			6.8588	5.634
	6.8689	1.833			6.8689	5.396
	6.8791	1.924			6.8791	5.168
	6.8892	1.982			6.8892	4.952
	6.8993	2			6.8993	4.744
	6.9095	1.972			6.9095	4.541
	6.9196	1.897			6.9196	4.346
	6.9297	1.777			6.9297	4.162
	6.9399	1.619			6.9399	3.985
	6.95	1.428			6.95	3.812
	6.9602	1.217			6.9602	3.645
	6.9703	0.996			6.9703	3.487
	6.9804	0.777			6.9804	3.335
	6.9906	0.57			6.9906	3.186
	7.0007	0.386			7.0007	3.042
	7.0108	0.23			7.0108	2.905
	7.021	0.108			7.021	2.774
	7.0311	0.019			7.0311	2.643
	7.0413	-0.034			7.0413	2.517
	7.0514	-0.059			7.0514	2.398
	7.0615	-0.06			7.0615	2.283
	7.0717	-0.045			7.0717	2.168
	7.0818	-0.022			7.0818	2.056
	7.092	-0.002			7.092	1.95
	7.1021	0.01			7.1021	1.847
	7.1122	0.005			7.1122	1.744
	7.1224	-0.019			7.1224	1.644
	7.1325	-0.064			7.1325	1.549
	7.1426	-0.129			7.1426	1.457
	7.1528	-0.211			7.1528	1.364
	7.1629	-0.302			7.1629	1.273
	7.1731	-0.396			7.1731	1.187
	7.1832	-0.483			7.1832	1.103
	7.1933	-0.558			7.1933	1.018
	7.2035	-0.613			7.2035	0.936
	7.2136	-0.644			7.2136	0.857
	7.2238	-0.648			7.2238	0.781
	7.2339	-0.64			7.2339	0.704
	7.244	-0.607			7.244	0.628
	7.2542	-0.552			7.2542	0.557
	7.2643	-0.48			7.2643	0.488
	7.2744	-0.398			7.2744	0.418
	7.2846	-0.312			7.2846	0.349
	7.2947	-0.231			7.2947	0.284
	7.3049	-0.158			7.3049	0.222
	7.315	-0.102			7.315	0.158
	7.3251	-0.065			7.3251	0.096
	7.3353	-0.049			7.3353	0.039
	7.3454	-0.054			7.3454	-0.017
	7.3555	-0.08			7.3555	-0.074
	7.3657	-0.123			7.3657	-0.128
	7.3758	-0.18			7.3758	-0.179
	7.386	-0.245			7.386	-0.227
	7.3961	-0.314			7.3961	-0.276
	7.4062	-0.381			7.4062	-0.323
	7.4164	-0.443			7.4164	-0.366
	7.4265	-0.493			7.4265	-0.406
	7.4367	-0.531			7.4367	-0.447
	7.4468	-0.551			7.4468	-0.485
	7.4569	-0.555			7.4569	-0.519
	7.4671	-0.541			7.4671	-0.55
	7.4772	-0.513			7.4772	-0.581
	7.4873	-0.471			7.4873	-0.61
	7.4975	-0.421			7.4975	-0.633
	7.5076	-0.366			7.5076	-0.654
	7.5178	-0.313			7.5178	-0.675
	7.5279	-0.264			7.5279	-0.693
	7.538	-0.227			7.538	-0.705
	7.5482	-0.202			7.5482	-0.715
	7.5583	-0.195			7.5583	-0.724
	7.5684	-0.205			7.5684	-0.73
	7.5786	-0.233			7.5786	-0.726
	7.5887	-0.275			7.5887	-0.723
	7.5989	-0.328			7.5989	-0.72
	7.609	-0.386			7.609	-0.717
	7.6191	-0.445			7.6191	-0.714
	7.6293	-0.497			7.6293	-0.711
	7.6394	-0.537			7.6394	-0.708
	7.6496	-0.561			7.6496	-0.705
	7.6597	-0.565			7.6597	-0.702
	7.6698	-0.558			7.6698	-0.699
	7.68	-0.529			7.68	-0.697
	7.6901	-0.479			7.6901	-0.694
	7.7002	-0.411			7.7002	-0.691
	7.7104	-0.33			7.7104	-0.689
	7.7205	-0.242			7.7205	-0.686
	7.7307	-0.155			7.7307	-0.684
	7.7408	-0.075			7.7408	-0.682
	7.7509	-0.01			7.7509	-0.679
	7.7611	0.035			7.7611	-0.677
	7.7712	0.056			7.7712	-0.675
	7.7813	0.051			7.7813	-0.673
	7.7915	0.019			7.7915	-0.671
	7.8016	-0.037			7.8016	-0.669
	7.8118	-0.111			7.8118	-0.667
	7.8219	-0.197			7.8219	-0.665
	7.832	-0.287			7.832	-0.663
	7.8422	-0.373			7.8422	-0.661
	7.8523	-0.446			7.8523	-0.659
	7.8625	-0.498			7.8625	-0.658
	7.8726	-0.524			7.8726	-0.656
	7.8827	-0.524			7.8827	-0.654
	7.8929	-0.52			7.8929	-0.653
	7.903	-0.488			7.903	-0.651
	7.9131	-0.425			7.9131	-0.649
	7.9233	-0.338			7.9233	-0.648
	7.9334	-0.232			7.9334	-0.646
	7.9436	-0.116			7.9436	-0.644
	7.9537	0.001			7.9537	-0.642
	7.9638	0.11			7.9638	-0.641
	7.974	0.204			7.974	-0.64
	7.9841	0.274			7.9841	-0.637
	7.9942	0.318			7.9942	-0.635
	8.0044	0.332			8.0044	-0.634
	8.0145	0.317			8.0145	-0.633
	8.0247	0.275			8.0247	-0.63
	8.0348	0.212			8.0348	-0.627
	8.0449	0.133			8.0449	-0.626
	8.0551	0.047			8.0551	-0.626
	8.0652	-0.041			8.0652	-0.623
	8.0754	-0.123			8.0754	-0.621
	8.0855	-0.194			8.0855	-0.62
	8.0956	-0.247			8.0956	-0.62
	8.1058	-0.282			8.1058	-0.618
	8.1159	-0.295			8.1159	-0.615
	8.126	-0.288			8.126	-0.615
	8.1362	-0.263			8.1362	-0.614
	8.1463	-0.222			8.1463	-0.612
	8.1565	-0.171			8.1565	-0.61
	8.1666	-0.116			8.1666	-0.609
	8.1767	-0.06			8.1767	-0.608
	8.1869	-0.012			8.1869	-0.606
	8.197	0.025			8.197	-0.604
	8.2071	0.046			8.2071	-0.603
	8.2173	0.05			8.2173	-0.601
	8.2274	0.032			8.2274	-0.6
	8.2376	-0.004			8.2376	-0.597
	8.2477	-0.058			8.2477	-0.596
	8.2578	-0.124			8.2578	-0.595
	8.268	-0.2			8.268	-0.593
	8.2781	-0.277			8.2781	-0.591
	8.2883	-0.35			8.2883	-0.59
	8.2984	-0.412			8.2984	-0.589
	8.3085	-0.458			8.3085	-0.587
	8.3187	-0.482			8.3187	-0.585
	8.3288	-0.485			8.3288	-0.584
	8.3389	-0.466			8.3389	-0.583
	8.3491	-0.422			8.3491	-0.581
	8.3592	-0.354			8.3592	-0.58
	8.3694	-0.267			8.3694	-0.579
	8.3795	-0.165			8.3795	-0.577
	8.3896	-0.058			8.3896	-0.576
	8.3998	0.049			8.3998	-0.574
	8.4099	0.147			8.4099	-0.573
	8.42	0.229			8.42	-0.572
	8.4302	0.289			8.4302	-0.571
	8.4403	0.322			8.4403	-0.569
	8.4505	0.326			8.4505	-0.568
	8.4606	0.301			8.4606	-0.567
	8.4707	0.248			8.4707	-0.566
	8.4809	0.174			8.4809	-0.565
	8.491	0.082			8.491	-0.564
	8.5012	-0.019			8.5012	-0.563
	8.5113	-0.124			8.5113	-0.562
	8.5214	-0.223			8.5214	-0.561
	8.5316	-0.311			8.5316	-0.56
	8.5417	-0.382			8.5417	-0.559
	8.5518	-0.433			8.5518	-0.558
	8.562	-0.461			8.562	-0.557
	8.5721	-0.466			8.5721	-0.557
	8.5823	-0.465			8.5823	-0.556
	8.5924	-0.448			8.5924	-0.555
	8.6025	-0.416			8.6025	-0.554
	8.6127	-0.373			8.6127	-0.554
	8.6228	-0.323			8.6228	-0.553
	8.6329	-0.274			8.6329	-0.553
	8.6431	-0.23			8.6431	-0.551
	8.6532	-0.195			8.6532	-0.551
	8.6634	-0.171			8.6634	-0.551
	8.6735	-0.162			8.6735	-0.548
	8.6836	-0.166			8.6836	-0.544
	8.6938	-0.183			8.6938	-0.542
	8.7039	-0.211			8.7039	-0.539
	8.7141	-0.247			8.7141	-0.534
	8.7242	-0.287			8.7242	-0.529
	8.7343	-0.328			8.7343	-0.525
	8.7445	-0.367			8.7445	-0.521
	8.7546	-0.4			8.7546	-0.515
	8.7647	-0.427			8.7647	-0.509
	8.7749	-0.446			8.7749	-0.505
	8.785	-0.457			8.785	-0.5
	8.7952	-0.461			8.7952	-0.494
	8.8053	-0.461			8.8053	-0.489
	8.8154	-0.461			8.8154	-0.485
	8.8256	-0.458			8.8256	-0.481
	8.8357	-0.456			8.8357	-0.476
	8.8459	-0.455			8.8459	-0.471
	8.856	-0.455			8.856	-0.468
	8.8661	-0.457			8.8661	-0.466
	8.8763	-0.46			8.8763	-0.462
	8.8864	-0.46			8.8864	-0.458
	8.8965	-0.459			8.8965	-0.457
	8.9067	-0.453			8.9067	-0.456
	8.9168	-0.438			8.9168	-0.453
	8.927	-0.413			8.927	-0.451
	8.9371	-0.378			8.9371	-0.451
	8.9472	-0.332			8.9472	-0.452
	8.9574	-0.277			8.9574	-0.451
	8.9675	-0.216			8.9675	-0.451
	8.9776	-0.151			8.9776	-0.452
	8.9878	-0.086			8.9878	-0.454
	8.9979	-0.026			8.9979	-0.455
	9.0081	0.026			9.0081	-0.456
	9.0182	0.067			9.0182	-0.459
	9.0283	0.096			9.0283	-0.462
	9.0385	0.11			9.0385	-0.464
	9.0486	0.11			9.0486	-0.466
	9.0588	0.097			9.0588	-0.47
	9.0689	0.074			9.0689	-0.474
	9.079	0.042			9.079	-0.477
	9.0892	0.004			9.0892	-0.479
	9.0993	-0.037			9.0993	-0.484
	9.1094	-0.079			9.1094	-0.488
	9.1196	-0.12			9.1196	-0.491
	9.1297	-0.159			9.1297	-0.493
	9.1399	-0.196			9.1399	-0.497
	9.15	-0.229			9.15	-0.501
	9.1601	-0.259			9.1601	-0.503
	9.1703	-0.287			9.1703	-0.505
	9.1804	-0.313			9.1804	-0.508
	9.1905	-0.337			9.1905	-0.51
	9.2007	-0.36			9.2007	-0.511
	9.2108	-0.381			9.2108	-0.511
	9.221	-0.401			9.221	-0.511
	9.2311	-0.418			9.2311	-0.511
	9.2412	-0.433			9.2412	-0.511
	9.2514	-0.445			9.2514	-0.51
	9.2615	-0.453			9.2615	-0.509
	9.2717	-0.457			9.2717	-0.509
	9.2818	-0.457			9.2818	-0.508
	9.2919	-0.454			9.2919	-0.507
	9.3021	-0.447			9.3021	-0.507
	9.3122	-0.436			9.3122	-0.506
	9.3223	-0.423			9.3223	-0.506
	9.3325	-0.407			9.3325	-0.505
	9.3426	-0.391			9.3426	-0.505
	9.3528	-0.376			9.3528	-0.504
	9.3629	-0.363			9.3629	-0.496
	9.373	-0.352			9.373	-0.487
	9.3832	-0.347			9.3832	-0.478
	9.3933	-0.344			9.3933	-0.468
	9.4034	-0.347			9.4034	-0.455
	9.4136	-0.352			9.4136	-0.441
	9.4237	-0.359			9.4237	-0.427
	9.4339	-0.367			9.4339	-0.412
	9.444	-0.374			9.444	-0.394
	9.4541	-0.376			9.4541	-0.376
	9.4643	-0.373			9.4643	-0.358
	9.4744	-0.363			9.4744	-0.339
	9.4846	-0.344			9.4846	-0.318
	9.4947	-0.315			9.4947	-0.297
	9.5048	-0.277			9.5048	-0.277
	9.515	-0.228			9.515	-0.256
	9.5251	-0.17			9.5251	-0.234
	9.5352	-0.105			9.5352	-0.212
	9.5454	-0.035			9.5454	-0.191
	9.5555	0.038			9.5555	-0.171
	9.5657	0.109			9.5657	-0.149
	9.5758	0.178			9.5758	-0.128
	9.5859	0.238			9.5859	-0.108
	9.5961	0.289			9.5961	-0.09
	9.6062	0.325			9.6062	-0.07
	9.6163	0.347			9.6163	-0.051
	9.6265	0.351			9.6265	-0.035
	9.6366	0.337			9.6366	-0.019
	9.6468	0.305			9.6468	-0.003
	9.6569	0.257			9.6569	0.012
	9.667	0.194			9.667	0.025
	9.6772	0.12			9.6772	0.036
	9.6873	0.037			9.6873	0.048
	9.6975	-0.05			9.6975	0.059
	9.7076	-0.137			9.7076	0.067
	9.7177	-0.219			9.7177	0.075
	9.7279	-0.294			9.7279	0.083
	9.738	-0.357			9.738	0.089
	9.7481	-0.406			9.7481	0.094
	9.7583	-0.438			9.7583	0.097
	9.7684	-0.453			9.7684	0.101
	9.7786	-0.444			9.7786	0.104
	9.7887	-0.412			9.7887	0.105
	9.7988	-0.365			9.7988	0.105
	9.809	-0.307			9.809	0.106
	9.8191	-0.24			9.8191	0.106
	9.8292	-0.168			9.8292	0.104
	9.8394	-0.094			9.8394	0.101
	9.8495	-0.023			9.8495	0.1
	9.8597	0.044			9.8597	0.097
	9.8698	0.103			9.8698	0.093
	9.8799	0.153			9.8799	0.088
	9.8901	0.193			9.8901	0.085
	9.9002	0.222			9.9002	0.08
	9.9104	0.24			9.9104	0.074
	9.9205	0.248			9.9205	0.068
	9.9306	0.246			9.9306	0.062
	9.9408	0.235			9.9408	0.057
	9.9509	0.216			9.9509	0.049
	9.961	0.192			9.961	0.041
	9.9712	0.161			9.9712	0.034
	9.9813	0.128			9.9813	0.027
	9.9915	0.092			9.9915	0.018
	10.0016	0.055			10.0016	0.008
	10.0117	0.018			10.0117	0

## Sheet: Figure 2b
		Permeation rate (mmol·m-2·hr-1) (Untreated-M)	error bar	Permeation rate (mmol·m-2·hr-1) (EtOH-M)	error bar
	K+	377.5	7.2	29.5	4.7
	Na+	367.5	6.9	15.8	1.7
	Li+	333.7	5	14.3	0.5
	Ca2+	298.3	19	4.9	0.3
	Mg2+	272.5	7	5.5	0.4

## Sheet: Figure 2c
			Untreated-M		EtOH-M
		Testing time (hr)	Permeated Na+ (mmol/L)	Permeation rate (mmol·m-2·hr-1)	Permeated Na+ (mmol/L)	Permeation rate (mmol·m-2·hr-1)
		12	14.46	362.3	0.55	13.6
		24	28.837	357.7	1.11	13.8
		48	58.49	368.9	2.25424	14.2
		72	87.9	365.9	3.41223	14.3707
		96	117.58	369.3	4.52021	13.75
		120	148.93	390	5.65945	14.1379
		144	181.37	403.5	6.77993	13.9052
		168	215.38	423.1	7.88096	13.6638
		192			8.88682	12.4828
		216			9.9552	13.2586
		240			10.9958	12.9138
		264			12.1218	13.9741
		288			13.2041	13.431
		312			14.3038	13.6466
		336			15.3464	12.9397
		360			16.5044	14.3707
		384			17.9479	17.9138
		408			19.8957	24.1724

## Sheet: Figure 2d
	Cycle Number	Permeation rate (mmol·m-2·hr-1)
	1	15.2
	2	17.2
	3	16.5
	4	17.7
	5	17
	6	16.7
	7	16.9

## Sheet: Figure 2e
	Selectivity	Nafion	error bar	Untreated-M	error bar	EtOH-M	error bar			Inset	H+ PR	Error bar
	H+/K+	1.2	0.1	1.7	0.1	5.7	0.1			Nafion	25.1	2.5
	H+/Na+	1.7	0.1	1.8	0.1	12.5	1.8			Untreated-M	625.4	12
	H+/Li+	2.2	0.1	2	0.1	12	0.3			EtOH-M	146.9	7.4
	H+/Ca2+	0.9	0.1	2.2	0.1	28.7	0.2
	H+/Mg2+	0.8	0.1	2.3	0.1	27	0.4

## Sheet: Figure 2f
	1/T (×10-3·K-1)	ln (J)
		Untreated-H+	Untreated-Na+	EtOH-H+	EtOH-Na+
	3.14465	0.12	0.02	-0.73	-3.35
	3.19489	0.06	-0.09	-0.86	-3.6
	3.24675	-0.05	-0.22	-1.01	-3.85
	3.30033	-0.11	-0.37	-1.17	-4.1
	3.3557	-0.17	-0.5	-1.31	-4.34

## Sheet: Figure 3a
		Untreated-M FTIR		Cy-M FTIR		Ace-M FTIR		EtOH-M FTIR
		Wavenumber/cm-1	Transmittance %	Wavenumber/cm-1	Transmittance %	Wavenumber/cm-1	Transmittance %	Wavenumber/cm-1	Transmittance %
		4000	100	4000	100.07	4000	99.94	4000	100
		3998	100	3998	100.07	3998	99.95	3998	100
		3996	99.99	3996	100.07	3996	99.97	3996	100.01
		3994	99.99	3994	100.07	3994	99.96	3994	100
		3992	99.98	3992	100.06	3992	99.96	3992	99.99
		3990	99.98	3990	100.04	3990	99.95	3990	99.98
		3988	99.97	3988	100.05	3988	99.95	3988	99.99
		3986	99.97	3986	100.06	3986	99.95	3986	99.98
		3984	99.96	3984	100.07	3984	99.95	3984	99.97
		3982	99.96	3982	100.06	3982	99.94	3982	99.97
		3980	99.95	3980	100.06	3980	99.94	3980	99.98
		3978	99.95	3978	100.07	3978	99.94	3978	99.98
		3976	99.94	3976	100.07	3976	99.94	3976	99.98
		3974	99.94	3974	100.06	3974	99.95	3974	99.98
		3972	99.93	3972	100.06	3972	99.95	3972	99.98
		3970	99.93	3970	100.05	3970	99.95	3970	99.96
		3968	99.92	3968	100.04	3968	99.95	3968	99.95
		3966	99.91	3966	100.04	3966	99.95	3966	99.95
		3964	99.91	3964	100.05	3964	99.95	3964	99.95
		3962	99.91	3962	100.05	3962	99.95	3962	99.94
		3960	99.9	3960	100.04	3960	99.94	3960	99.95
		3958	99.9	3958	100.03	3958	99.93	3958	99.96
		3956	99.9	3956	100.03	3956	99.93	3956	99.95
		3954	99.9	3954	100.04	3954	99.95	3954	99.96
		3952	99.9	3952	100.05	3952	99.97	3952	99.98
		3950	99.9	3950	100.05	3950	99.97	3950	99.99
		3948	99.9	3948	100.04	3948	99.96	3948	99.99
		3946	99.89	3946	100.03	3946	99.95	3946	100.02
		3944	99.89	3944	100.02	3944	99.94	3944	99.98
		3942	99.89	3942	99.99	3942	99.92	3942	99.94
		3940	99.88	3940	100	3940	99.91	3940	99.96
		3938	99.88	3938	100.01	3938	99.92	3938	99.93
		3936	99.88	3936	100.04	3936	99.95	3936	99.95
		3934	99.88	3934	100.07	3934	99.98	3934	99.98
		3932	99.88	3932	100.04	3932	99.96	3932	99.97
		3930	99.87	3930	100.01	3930	99.93	3930	99.99
		3928	99.87	3928	100.01	3928	99.93	3928	100.02
		3926	99.86	3926	100.01	3926	99.93	3926	99.98
		3924	99.86	3924	100.02	3924	99.95	3924	99.97
		3922	99.85	3922	100.01	3922	99.96	3922	100.02
		3920	99.85	3920	99.99	3920	99.95	3920	100.01
		3918	99.84	3918	99.97	3918	99.93	3918	99.96
		3916	99.84	3916	99.95	3916	99.91	3916	99.92
		3914	99.85	3914	99.96	3914	99.9	3914	99.92
		3912	99.85	3912	99.98	3912	99.9	3912	99.86
		3910	99.85	3910	100.02	3910	99.93	3910	99.87
		3908	99.85	3908	100.06	3908	99.99	3908	99.99
		3906	99.86	3906	100.06	3906	100.02	3906	100.08
		3904	99.85	3904	100.02	3904	100.02	3904	100.13
		3902	99.85	3902	99.95	3902	99.99	3902	100.21
		3900	99.84	3900	99.83	3900	99.88	3900	100.08
		3898	99.83	3898	99.81	3898	99.83	3898	99.99
		3896	99.82	3896	99.91	3896	99.9	3896	100.02
		3894	99.82	3894	99.96	3894	99.93	3894	100
		3892	99.81	3892	99.96	3892	99.9	3892	99.89
		3890	99.81	3890	99.97	3890	99.94	3890	100
		3888	99.81	3888	100	3888	99.99	3888	100.13
		3886	99.81	3886	99.94	3886	99.91	3886	99.91
		3884	99.82	3884	99.97	3884	99.96	3884	100.07
		3882	99.82	3882	99.98	3882	99.97	3882	100.12
		3880	99.81	3880	99.87	3880	99.84	3880	99.9
		3878	99.82	3878	99.92	3878	99.89	3878	100.04
		3876	99.82	3876	99.96	3876	99.94	3876	99.99
		3874	99.82	3874	99.98	3874	99.97	3874	99.99
		3872	99.82	3872	100.03	3872	100.03	3872	100.19
		3870	99.81	3870	99.97	3870	99.94	3870	100.01
		3868	99.81	3868	99.96	3868	99.96	3868	100.18
		3866	99.81	3866	99.94	3866	99.95	3866	100.12
		3864	99.81	3864	99.89	3864	99.9	3864	99.97
		3862	99.81	3862	99.92	3862	99.92	3862	100.01
		3860	99.81	3860	99.95	3860	99.95	3860	100.01
		3858	99.81	3858	99.98	3858	100	3858	100.12
		3856	99.8	3856	99.98	3856	100.05	3856	100.27
		3854	99.8	3854	99.96	3854	99.99	3854	100.12
		3852	99.8	3852	100.02	3852	100.01	3852	100.19
		3850	99.8	3850	100.06	3850	100.12	3850	100.38
		3848	99.8	3848	99.93	3848	99.96	3848	100.02
		3846	99.8	3846	99.95	3846	99.92	3846	99.89
		3844	99.8	3844	100.02	3844	99.99	3844	99.93
		3842	99.8	3842	100.07	3842	100.08	3842	100.1
		3840	99.8	3840	100.05	3840	100.08	3840	100.19
		3838	99.79	3838	99.98	3838	99.99	3838	100.1
		3836	99.79	3836	99.97	3836	99.99	3836	100.17
		3834	99.78	3834	99.92	3834	99.97	3834	100.13
		3832	99.78	3832	99.87	3832	99.9	3832	99.91
		3830	99.78	3830	99.93	3830	99.93	3830	99.91
		3828	99.78	3828	100	3828	99.97	3828	99.89
		3826	99.78	3826	100.02	3826	99.98	3826	99.9
		3824	99.78	3824	100.06	3824	100.05	3824	100.12
		3822	99.78	3822	100.01	3822	100.01	3822	99.99
		3820	99.78	3820	100	3820	100.02	3820	100.07
		3818	99.77	3818	100.01	3818	100.05	3818	100.24
		3816	99.77	3816	99.91	3816	99.9	3816	99.83
		3814	99.76	3814	100	3814	99.98	3814	99.93
		3812	99.76	3812	100.04	3812	100.03	3812	99.91
		3810	99.76	3810	100.01	3810	100	3810	99.86
		3808	99.76	3808	100.04	3808	100	3808	99.79
		3806	99.77	3806	100.09	3806	100.07	3806	99.9
		3804	99.77	3804	100.14	3804	100.15	3804	100.2
		3802	99.76	3802	100.03	3802	100.01	3802	99.91
		3800	99.76	3800	100.05	3800	100.04	3800	100.02
		3798	99.75	3798	100.07	3798	100.07	3798	100.08
		3796	99.75	3796	99.94	3796	99.94	3796	99.77
		3794	99.74	3794	99.97	3794	99.95	3794	99.75
		3792	99.75	3792	100.02	3792	99.97	3792	99.68
		3790	99.75	3790	100.04	3790	99.99	3790	99.65
		3788	99.76	3788	100.1	3788	100.03	3788	99.69
		3786	99.77	3786	100.13	3786	100.06	3786	99.7
		3784	99.77	3784	100.13	3784	100.08	3784	99.74
		3782	99.78	3782	100.12	3782	100.08	3782	99.83
		3780	99.79	3780	100.08	3780	100.03	3780	99.74
		3778	99.79	3778	100.06	3778	100.02	3778	99.73
		3776	99.79	3776	100.06	3776	100.03	3776	99.75
		3774	99.79	3774	100.07	3774	100.05	3774	99.73
		3772	99.79	3772	100.1	3772	100.08	3772	99.77
		3770	99.8	3770	100.07	3770	100.08	3770	99.73
		3768	99.8	3768	100.07	3768	100.09	3768	99.86
		3766	99.8	3766	100.05	3766	100.05	3766	99.8
		3764	99.8	3764	100.03	3764	100.04	3764	99.79
		3762	99.81	3762	100.06	3762	100.09	3762	99.87
		3760	99.81	3760	100.06	3760	100.11	3760	99.81
		3758	99.82	3758	100.08	3758	100.12	3758	99.88
		3756	99.83	3756	100.08	3756	100.13	3756	100.03
		3754	99.83	3754	100.09	3754	100.13	3754	100.13
		3752	99.84	3752	100.16	3752	100.18	3752	100.17
		3750	99.84	3750	100.14	3750	100.16	3750	100.17
		3748	99.84	3748	100.07	3748	100.22	3748	100.46
		3746	99.84	3746	99.9	3746	100.05	3746	100.28
		3744	99.84	3744	99.78	3744	99.9	3744	99.84
		3742	99.85	3742	100.03	3742	100.17	3742	100.21
		3740	99.85	3740	100.03	3740	100.19	3740	100.15
		3738	99.85	3738	100	3738	100.16	3738	100.14
		3736	99.86	3736	100.05	3736	100.22	3736	100.17
		3734	99.86	3734	99.95	3734	100.16	3734	100.19
		3732	99.87	3732	99.85	3732	100.06	3732	100.01
		3730	99.87	3730	99.94	3730	100.11	3730	100
		3728	99.88	3728	100.01	3728	100.14	3728	99.93
		3726	99.88	3726	100.03	3726	100.15	3726	99.88
		3724	99.89	3724	100.06	3724	100.18	3724	99.97
		3722	99.89	3722	100.02	3722	100.16	3722	99.92
		3720	99.9	3720	100.01	3720	100.16	3720	99.9
		3718	99.9	3718	100.03	3718	100.16	3718	99.86
		3716	99.91	3716	100.06	3716	100.2	3716	99.94
		3714	99.91	3714	100.07	3714	100.23	3714	100.02
		3712	99.91	3712	100.07	3712	100.22	3712	99.99
		3710	99.91	3710	100.03	3710	100.19	3710	99.98
		3708	99.91	3708	99.94	3708	100.16	3708	99.93
		3706	99.91	3706	99.93	3706	100.15	3706	99.85
		3704	99.92	3704	99.94	3704	100.16	3704	99.81
		3702	99.92	3702	99.93	3702	100.16	3702	99.74
		3700	99.92	3700	99.94	3700	100.19	3700	99.78
		3698	99.93	3698	99.96	3698	100.19	3698	99.79
		3696	99.93	3696	99.96	3696	100.19	3696	99.76
		3694	99.93	3694	99.99	3694	100.24	3694	99.89
		3692	99.93	3692	99.98	3692	100.28	3692	100.02
		3690	99.92	3690	99.93	3690	100.27	3690	100.03
		3688	99.91	3688	99.86	3688	100.21	3688	99.95
		3686	99.89	3686	99.85	3686	100.24	3686	100.01
		3684	99.88	3684	99.77	3684	100.16	3684	99.82
		3682	99.86	3682	99.73	3682	100.13	3682	99.76
		3680	99.85	3680	99.76	3680	100.21	3680	99.88
		3678	99.83	3678	99.76	3678	100.29	3678	100.13
		3676	99.8	3676	99.66	3676	100.21	3676	100.01
		3674	99.77	3674	99.53	3674	100.17	3674	100.14
		3672	99.73	3672	99.44	3672	100.13	3672	100.19
		3670	99.69	3670	99.29	3670	99.97	3670	99.8
		3668	99.65	3668	99.27	3668	100	3668	99.84
		3666	99.62	3666	99.24	3666	99.99	3666	99.75
		3664	99.58	3664	99.2	3664	99.94	3664	99.57
		3662	99.56	3662	99.2	3662	99.95	3662	99.54
		3660	99.54	3660	99.18	3660	99.99	3660	99.63
		3658	99.53	3658	99.11	3658	99.98	3658	99.66
		3656	99.51	3656	99.01	3656	99.93	3656	99.6
		3654	99.49	3654	98.98	3654	99.99	3654	99.87
		3652	99.47	3652	98.91	3652	100	3652	99.99
		3650	99.44	3650	98.84	3650	99.98	3650	99.98
		3648	99.4	3648	98.68	3648	99.87	3648	99.94
		3646	99.37	3646	98.49	3646	99.78	3646	99.88
		3644	99.34	3644	98.45	3644	99.72	3644	99.68
		3642	99.33	3642	98.49	3642	99.71	3642	99.5
		3640	99.31	3640	98.54	3640	99.74	3640	99.48
		3638	99.31	3638	98.54	3638	99.76	3638	99.49
		3636	99.31	3636	98.52	3636	99.77	3636	99.54
		3634	99.31	3634	98.5	3634	99.79	3634	99.59
		3632	99.32	3632	98.48	3632	99.82	3632	99.82
		3630	99.32	3630	98.4	3630	99.75	3630	99.77
		3628	99.32	3628	98.27	3628	99.63	3628	99.6
		3626	99.31	3626	98.28	3626	99.68	3626	99.74
		3624	99.31	3624	98.26	3624	99.64	3624	99.59
		3622	99.3	3622	98.29	3622	99.67	3622	99.61
		3620	99.3	3620	98.32	3620	99.7	3620	99.62
		3618	99.3	3618	98.29	3618	99.69	3618	99.68
		3616	99.29	3616	98.27	3616	99.69	3616	99.79
		3614	99.29	3614	98.22	3614	99.62	3614	99.68
		3612	99.28	3612	98.18	3612	99.59	3612	99.66
		3610	99.28	3610	98.15	3610	99.56	3610	99.63
		3608	99.28	3608	98.12	3608	99.52	3608	99.49
		3606	99.28	3606	98.13	3606	99.52	3606	99.49
		3604	99.28	3604	98.15	3604	99.51	3604	99.46
		3602	99.29	3602	98.2	3602	99.53	3602	99.44
		3600	99.3	3600	98.24	3600	99.56	3600	99.48
		3598	99.3	3598	98.24	3598	99.57	3598	99.53
		3596	99.31	3596	98.2	3596	99.53	3596	99.5
		3594	99.31	3594	98.13	3594	99.48	3594	99.46
		3592	99.3	3592	98.11	3592	99.49	3592	99.53
		3590	99.3	3590	98.11	3590	99.51	3590	99.58
		3588	99.29	3588	98.09	3588	99.49	3588	99.53
		3586	99.28	3586	98	3586	99.42	3586	99.51
		3584	99.27	3584	97.96	3584	99.38	3584	99.47
		3582	99.26	3582	97.97	3582	99.35	3582	99.36
		3580	99.25	3580	98.01	3580	99.35	3580	99.33
		3578	99.25	3578	98.02	3578	99.36	3578	99.33
		3576	99.25	3576	98.02	3576	99.36	3576	99.33
		3574	99.25	3574	98	3574	99.35	3574	99.32
		3572	99.25	3572	97.98	3572	99.36	3572	99.37
		3570	99.24	3570	97.99	3570	99.4	3570	99.49
		3568	99.23	3568	97.98	3568	99.41	3568	99.52
		3566	99.22	3566	97.87	3566	99.32	3566	99.48
		3564	99.21	3564	97.77	3564	99.22	3564	99.44
		3562	99.19	3562	97.74	3562	99.17	3562	99.33
		3560	99.18	3560	97.75	3560	99.17	3560	99.26
		3558	99.17	3558	97.76	3558	99.18	3558	99.22
		3556	99.17	3556	97.77	3556	99.18	3556	99.22
		3554	99.16	3554	97.77	3554	99.16	3554	99.23
		3552	99.16	3552	97.75	3552	99.13	3552	99.23
		3550	99.15	3550	97.72	3550	99.14	3550	99.26
		3548	99.15	3548	97.7	3548	99.15	3548	99.27
		3546	99.14	3546	97.65	3546	99.12	3546	99.26
		3544	99.13	3544	97.58	3544	99.06	3544	99.23
		3542	99.12	3542	97.55	3542	99.01	3542	99.17
		3540	99.12	3540	97.55	3540	98.99	3540	99.13
		3538	99.11	3538	97.57	3538	99	3538	99.12
		3536	99.11	3536	97.55	3536	98.99	3536	99.12
		3534	99.1	3534	97.53	3534	98.97	3534	99.12
		3532	99.1	3532	97.51	3532	98.97	3532	99.12
		3530	99.1	3530	97.52	3530	98.97	3530	99.14
		3528	99.09	3528	97.52	3528	98.97	3528	99.16
		3526	99.09	3526	97.49	3526	98.94	3526	99.18
		3524	99.08	3524	97.43	3524	98.89	3524	99.14
		3522	99.08	3522	97.39	3522	98.84	3522	99.08
		3520	99.07	3520	97.38	3520	98.82	3520	99.05
		3518	99.07	3518	97.36	3518	98.82	3518	99.02
		3516	99.06	3516	97.35	3516	98.82	3516	99.02
		3514	99.06	3514	97.34	3514	98.82	3514	99.02
		3512	99.06	3512	97.33	3512	98.81	3512	99.03
		3510	99.06	3510	97.32	3510	98.79	3510	99.01
		3508	99.05	3508	97.3	3508	98.75	3508	99.01
		3506	99.05	3506	97.28	3506	98.74	3506	99.03
		3504	99.05	3504	97.26	3504	98.73	3504	99.03
		3502	99.05	3502	97.23	3502	98.71	3502	99.02
		3500	99.05	3500	97.2	3500	98.67	3500	99
		3498	99.05	3498	97.19	3498	98.65	3498	98.98
		3496	99.05	3496	97.19	3496	98.66	3496	98.96
		3494	99.05	3494	97.17	3494	98.65	3494	98.95
		3492	99.04	3492	97.17	3492	98.64	3492	98.94
		3490	99.04	3490	97.17	3490	98.63	3490	98.93
		3488	99.04	3488	97.15	3488	98.61	3488	98.93
		3486	99.04	3486	97.13	3486	98.59	3486	98.93
		3484	99.04	3484	97.13	3484	98.57	3484	98.93
		3482	99.04	3482	97.12	3482	98.56	3482	98.93
		3480	99.03	3480	97.09	3480	98.54	3480	98.93
		3478	99.03	3478	97.06	3478	98.53	3478	98.91
		3476	99.03	3476	97.05	3476	98.51	3476	98.87
		3474	99.03	3474	97.04	3474	98.5	3474	98.86
		3472	99.03	3472	97.03	3472	98.49	3472	98.85
		3470	99.03	3470	97.03	3470	98.48	3470	98.85
		3468	99.03	3468	97.02	3468	98.47	3468	98.84
		3466	99.03	3466	97.01	3466	98.45	3466	98.83
		3464	99.03	3464	96.99	3464	98.43	3464	98.83
		3462	99.02	3462	96.99	3462	98.41	3462	98.82
		3460	99.02	3460	96.98	3460	98.39	3460	98.83
		3458	99.02	3458	96.97	3458	98.39	3458	98.82
		3456	99.02	3456	96.97	3456	98.38	3456	98.8
		3454	99.02	3454	96.98	3454	98.37	3454	98.78
		3452	99.02	3452	96.99	3452	98.37	3452	98.77
		3450	99.02	3450	96.99	3450	98.38	3450	98.78
		3448	99.02	3448	96.98	3448	98.37	3448	98.79
		3446	99.03	3446	96.97	3446	98.35	3446	98.8
		3444	99.03	3444	96.96	3444	98.33	3444	98.79
		3442	99.03	3442	96.96	3442	98.32	3442	98.77
		3440	99.03	3440	96.96	3440	98.31	3440	98.77
		3438	99.04	3438	96.95	3438	98.3	3438	98.77
		3436	99.04	3436	96.94	3436	98.3	3436	98.77
		3434	99.04	3434	96.95	3434	98.29	3434	98.75
		3432	99.05	3432	96.96	3432	98.28	3432	98.75
		3430	99.05	3430	96.97	3430	98.27	3430	98.75
		3428	99.05	3428	96.97	3428	98.25	3428	98.73
		3426	99.06	3426	96.98	3426	98.24	3426	98.73
		3424	99.06	3424	96.99	3424	98.25	3424	98.73
		3422	99.07	3422	97.01	3422	98.26	3422	98.73
		3420	99.07	3420	97.02	3420	98.24	3420	98.73
		3418	99.08	3418	97	3418	98.23	3418	98.72
		3416	99.08	3416	97	3416	98.23	3416	98.7
		3414	99.09	3414	97.01	3414	98.22	3414	98.69
		3412	99.1	3412	97.03	3412	98.21	3412	98.69
		3410	99.11	3410	97.04	3410	98.21	3410	98.69
		3408	99.12	3408	97.05	3408	98.2	3408	98.69
		3406	99.13	3406	97.05	3406	98.2	3406	98.7
		3404	99.14	3404	97.06	3404	98.2	3404	98.7
		3402	99.15	3402	97.07	3402	98.2	3402	98.7
		3400	99.16	3400	97.08	3400	98.2	3400	98.7
		3398	99.17	3398	97.1	3398	98.19	3398	98.7
		3396	99.18	3396	97.13	3396	98.19	3396	98.71
		3394	99.19	3394	97.14	3394	98.19	3394	98.72
		3392	99.19	3392	97.15	3392	98.19	3392	98.72
		3390	99.2	3390	97.17	3390	98.18	3390	98.71
		3388	99.21	3388	97.19	3388	98.17	3388	98.69
		3386	99.22	3386	97.2	3386	98.17	3386	98.69
		3384	99.23	3384	97.22	3384	98.17	3384	98.68
		3382	99.24	3382	97.24	3382	98.17	3382	98.69
		3380	99.26	3380	97.26	3380	98.16	3380	98.7
		3378	99.27	3378	97.28	3378	98.17	3378	98.7
		3376	99.28	3376	97.29	3376	98.18	3376	98.71
		3374	99.29	3374	97.3	3374	98.19	3374	98.72
		3372	99.31	3372	97.33	3372	98.19	3372	98.73
		3370	99.32	3370	97.36	3370	98.19	3370	98.72
		3368	99.33	3368	97.38	3368	98.19	3368	98.72
		3366	99.34	3366	97.39	3366	98.19	3366	98.72
		3364	99.36	3364	97.4	3364	98.2	3364	98.73
		3362	99.37	3362	97.43	3362	98.2	3362	98.74
		3360	99.38	3360	97.45	3360	98.2	3360	98.74
		3358	99.39	3358	97.47	3358	98.2	3358	98.74
		3356	99.39	3356	97.49	3356	98.2	3356	98.74
		3354	99.4	3354	97.51	3354	98.2	3354	98.73
		3352	99.41	3352	97.54	3352	98.21	3352	98.72
		3350	99.42	3350	97.57	3350	98.22	3350	98.71
		3348	99.43	3348	97.59	3348	98.22	3348	98.7
		3346	99.44	3346	97.61	3346	98.21	3346	98.71
		3344	99.45	3344	97.62	3344	98.21	3344	98.74
		3342	99.46	3342	97.64	3342	98.23	3342	98.75
		3340	99.48	3340	97.67	3340	98.24	3340	98.76
		3338	99.49	3338	97.69	3338	98.25	3338	98.77
		3336	99.5	3336	97.7	3336	98.25	3336	98.76
		3334	99.51	3334	97.72	3334	98.25	3334	98.75
		3332	99.53	3332	97.74	3332	98.25	3332	98.74
		3330	99.54	3330	97.77	3330	98.25	3330	98.76
		3328	99.55	3328	97.79	3328	98.27	3328	98.79
		3326	99.56	3326	97.81	3326	98.28	3326	98.8
		3324	99.57	3324	97.82	3324	98.28	3324	98.81
		3322	99.58	3322	97.83	3322	98.27	3322	98.81
		3320	99.59	3320	97.84	3320	98.28	3320	98.82
		3318	99.6	3318	97.87	3318	98.28	3318	98.83
		3316	99.6	3316	97.89	3316	98.29	3316	98.83
		3314	99.61	3314	97.91	3314	98.29	3314	98.84
		3312	99.63	3312	97.94	3312	98.3	3312	98.85
		3310	99.64	3310	97.96	3310	98.31	3310	98.88
		3308	99.65	3308	97.97	3308	98.32	3308	98.91
		3306	99.66	3306	97.99	3306	98.33	3306	98.92
		3304	99.67	3304	98.01	3304	98.34	3304	98.9
		3302	99.68	3302	98.03	3302	98.34	3302	98.9
		3300	99.69	3300	98.04	3300	98.34	3300	98.91
		3298	99.7	3298	98.06	3298	98.36	3298	98.92
		3296	99.71	3296	98.08	3296	98.37	3296	98.94
		3294	99.72	3294	98.11	3294	98.37	3294	98.96
		3292	99.73	3292	98.13	3292	98.38	3292	98.98
		3290	99.73	3290	98.13	3290	98.38	3290	98.97
		3288	99.74	3288	98.15	3288	98.38	3288	98.95
		3286	99.75	3286	98.17	3286	98.4	3286	98.97
		3284	99.76	3284	98.19	3284	98.4	3284	98.98
		3282	99.76	3282	98.21	3282	98.4	3282	98.98
		3280	99.77	3280	98.22	3280	98.41	3280	98.98
		3278	99.78	3278	98.24	3278	98.42	3278	98.99
		3276	99.78	3276	98.26	3276	98.44	3276	99.01
		3274	99.79	3274	98.27	3274	98.45	3274	99.03
		3272	99.8	3272	98.28	3272	98.44	3272	99.05
		3270	99.81	3270	98.3	3270	98.44	3270	99.06
		3268	99.82	3268	98.33	3268	98.45	3268	99.06
		3266	99.82	3266	98.36	3266	98.46	3266	99.05
		3264	99.83	3264	98.37	3264	98.46	3264	99.06
		3262	99.84	3262	98.38	3262	98.47	3262	99.08
		3260	99.84	3260	98.39	3260	98.48	3260	99.09
		3258	99.85	3258	98.4	3258	98.49	3258	99.11
		3256	99.86	3256	98.42	3256	98.5	3256	99.12
		3254	99.86	3254	98.44	3254	98.51	3254	99.13
		3252	99.87	3252	98.46	3252	98.52	3252	99.13
		3250	99.87	3250	98.47	3250	98.53	3250	99.16
		3248	99.88	3248	98.5	3248	98.55	3248	99.18
		3246	99.89	3246	98.53	3246	98.56	3246	99.2
		3244	99.89	3244	98.54	3244	98.56	3244	99.2
		3242	99.9	3242	98.55	3242	98.56	3242	99.21
		3240	99.91	3240	98.58	3240	98.56	3240	99.22
		3238	99.91	3238	98.6	3238	98.57	3238	99.24
		3236	99.92	3236	98.61	3236	98.58	3236	99.26
		3234	99.93	3234	98.62	3234	98.59	3234	99.28
		3232	99.93	3232	98.64	3232	98.6	3232	99.29
		3230	99.94	3230	98.66	3230	98.62	3230	99.29
		3228	99.95	3228	98.69	3228	98.62	3228	99.3
		3226	99.95	3226	98.71	3226	98.62	3226	99.31
		3224	99.96	3224	98.72	3224	98.63	3224	99.32
		3222	99.96	3222	98.74	3222	98.65	3222	99.33
		3220	99.97	3220	98.76	3220	98.65	3220	99.35
		3218	99.98	3218	98.78	3218	98.66	3218	99.36
		3216	99.98	3216	98.79	3216	98.67	3216	99.37
		3214	99.99	3214	98.82	3214	98.7	3214	99.38
		3212	100	3212	98.84	3212	98.71	3212	99.38
		3210	100	3210	98.85	3210	98.71	3210	99.39
		3208	100.01	3208	98.86	3208	98.71	3208	99.41
		3206	100.01	3206	98.87	3206	98.72	3206	99.43
		3204	100.01	3204	98.89	3204	98.73	3204	99.44
		3202	100.01	3202	98.9	3202	98.74	3202	99.45
		3200	100.02	3200	98.93	3200	98.75	3200	99.45
		3198	100.02	3198	98.96	3198	98.76	3198	99.46
		3196	100.02	3196	98.96	3196	98.77	3196	99.47
		3194	100.02	3194	98.97	3194	98.78	3194	99.48
		3192	100.02	3192	98.99	3192	98.78	3192	99.49
		3190	100.02	3190	99.01	3190	98.78	3190	99.5
		3188	100.02	3188	99.04	3188	98.8	3188	99.52
		3186	100.02	3186	99.05	3186	98.81	3186	99.53
		3184	100.03	3184	99.06	3184	98.82	3184	99.53
		3182	100.03	3182	99.07	3182	98.83	3182	99.54
		3180	100.03	3180	99.09	3180	98.84	3180	99.55
		3178	100.03	3178	99.11	3178	98.86	3178	99.56
		3176	100.03	3176	99.12	3176	98.87	3176	99.57
		3174	100.03	3174	99.12	3174	98.87	3174	99.58
		3172	100.03	3172	99.14	3172	98.88	3172	99.58
		3170	100.03	3170	99.16	3170	98.89	3170	99.59
		3168	100.03	3168	99.18	3168	98.89	3168	99.6
		3166	100.03	3166	99.19	3166	98.9	3166	99.61
		3164	100.03	3164	99.2	3164	98.9	3164	99.62
		3162	100.03	3162	99.22	3162	98.91	3162	99.64
		3160	100.03	3160	99.24	3160	98.92	3160	99.64
		3158	100.03	3158	99.25	3158	98.93	3158	99.65
		3156	100.04	3156	99.26	3156	98.95	3156	99.67
		3154	100.04	3154	99.27	3154	98.96	3154	99.69
		3152	100.03	3152	99.28	3152	98.96	3152	99.69
		3150	100.03	3150	99.29	3150	98.97	3150	99.69
		3148	100.03	3148	99.31	3148	98.98	3148	99.69
		3146	100.03	3146	99.33	3146	98.99	3146	99.69
		3144	100.03	3144	99.36	3144	98.99	3144	99.7
		3142	100.02	3142	99.36	3142	99	3142	99.72
		3140	100.02	3140	99.36	3140	99.01	3140	99.73
		3138	100.02	3138	99.37	3138	99.02	3138	99.74
		3136	100.02	3136	99.39	3136	99.02	3136	99.74
		3134	100.02	3134	99.41	3134	99.04	3134	99.74
		3132	100.02	3132	99.42	3132	99.05	3132	99.76
		3130	100.02	3130	99.41	3130	99.05	3130	99.77
		3128	100.02	3128	99.43	3128	99.06	3128	99.77
		3126	100.02	3126	99.44	3126	99.07	3126	99.77
		3124	100.02	3124	99.46	3124	99.07	3124	99.79
		3122	100.02	3122	99.46	3122	99.08	3122	99.82
		3120	100.02	3120	99.46	3120	99.09	3120	99.84
		3118	100.01	3118	99.46	3118	99.1	3118	99.84
		3116	100.01	3116	99.48	3116	99.11	3116	99.84
		3114	100	3114	99.5	3114	99.11	3114	99.84
		3112	100	3112	99.51	3112	99.11	3112	99.83
		3110	100	3110	99.53	3110	99.11	3110	99.83
		3108	99.99	3108	99.55	3108	99.11	3108	99.83
		3106	99.99	3106	99.55	3106	99.13	3106	99.83
		3104	99.99	3104	99.55	3104	99.14	3104	99.84
		3102	99.99	3102	99.56	3102	99.14	3102	99.86
		3100	99.98	3100	99.58	3100	99.15	3100	99.86
		3098	99.98	3098	99.59	3098	99.15	3098	99.87
		3096	99.98	3096	99.59	3096	99.16	3096	99.87
		3094	99.98	3094	99.59	3094	99.16	3094	99.86
		3092	99.97	3092	99.59	3092	99.16	3092	99.87
		3090	99.97	3090	99.59	3090	99.16	3090	99.87
		3088	99.97	3088	99.61	3088	99.17	3088	99.88
		3086	99.97	3086	99.62	3086	99.19	3086	99.89
		3084	99.96	3084	99.63	3084	99.19	3084	99.91
		3082	99.96	3082	99.62	3082	99.19	3082	99.92
		3080	99.96	3080	99.63	3080	99.21	3080	99.93
		3078	99.96	3078	99.64	3078	99.22	3078	99.93
		3076	99.95	3076	99.65	3076	99.21	3076	99.91
		3074	99.95	3074	99.66	3074	99.22	3074	99.9
		3072	99.95	3072	99.68	3072	99.23	3072	99.9
		3070	99.95	3070	99.69	3070	99.23	3070	99.92
		3068	99.95	3068	99.69	3068	99.24	3068	99.93
		3066	99.95	3066	99.7	3066	99.24	3066	99.93
		3064	99.95	3064	99.7	3064	99.24	3064	99.93
		3062	99.95	3062	99.71	3062	99.23	3062	99.93
		3060	99.95	3060	99.71	3060	99.24	3060	99.93
		3058	99.94	3058	99.71	3058	99.26	3058	99.94
		3056	99.94	3056	99.72	3056	99.26	3056	99.94
		3054	99.94	3054	99.72	3054	99.26	3054	99.94
		3052	99.94	3052	99.73	3052	99.26	3052	99.94
		3050	99.94	3050	99.75	3050	99.27	3050	99.94
		3048	99.93	3048	99.76	3048	99.28	3048	99.95
		3046	99.93	3046	99.76	3046	99.28	3046	99.96
		3044	99.93	3044	99.76	3044	99.29	3044	99.96
		3042	99.93	3042	99.77	3042	99.29	3042	99.95
		3040	99.93	3040	99.78	3040	99.29	3040	99.95
		3038	99.93	3038	99.78	3038	99.3	3038	99.95
		3036	99.93	3036	99.79	3036	99.31	3036	99.96
		3034	99.93	3034	99.79	3034	99.32	3034	99.96
		3032	99.93	3032	99.79	3032	99.32	3032	99.96
		3030	99.93	3030	99.79	3030	99.32	3030	99.95
		3028	99.93	3028	99.8	3028	99.32	3028	99.94
		3026	99.93	3026	99.82	3026	99.32	3026	99.93
		3024	99.93	3024	99.84	3024	99.33	3024	99.93
		3022	99.93	3022	99.85	3022	99.33	3022	99.93
		3020	99.93	3020	99.85	3020	99.33	3020	99.92
		3018	99.93	3018	99.85	3018	99.33	3018	99.91
		3016	99.93	3016	99.85	3016	99.34	3016	99.91
		3014	99.93	3014	99.85	3014	99.33	3014	99.9
		3012	99.93	3012	99.85	3012	99.32	3012	99.89
		3010	99.92	3010	99.85	3010	99.31	3010	99.87
		3008	99.92	3008	99.84	3008	99.3	3008	99.83
		3006	99.92	3006	99.85	3006	99.29	3006	99.81
		3004	99.92	3004	99.86	3004	99.28	3004	99.82
		3002	99.91	3002	99.86	3002	99.26	3002	99.8
		3000	99.91	3000	99.85	3000	99.24	3000	99.77
		2998	99.91	2998	99.86	2998	99.23	2998	99.75
		2996	99.91	2996	99.87	2996	99.22	2996	99.74
		2994	99.91	2994	99.88	2994	99.21	2994	99.74
		2992	99.91	2992	99.87	2992	99.18	2992	99.72
		2990	99.91	2990	99.86	2990	99.17	2990	99.68
		2988	99.91	2988	99.87	2988	99.17	2988	99.66
		2986	99.91	2986	99.86	2986	99.15	2986	99.65
		2984	99.91	2984	99.85	2984	99.1	2984	99.65
		2982	99.91	2982	99.84	2982	99.04	2982	99.65
		2980	99.91	2980	99.83	2980	99.02	2980	99.64
		2978	99.91	2978	99.84	2978	99.04	2978	99.63
		2976	99.91	2976	99.84	2976	99.08	2976	99.61
		2974	99.91	2974	99.84	2974	99.09	2974	99.59
		2972	99.91	2972	99.84	2972	99.1	2972	99.56
		2970	99.91	2970	99.84	2970	99.1	2970	99.54
		2968	99.9	2968	99.83	2968	99.12	2968	99.51
		2966	99.9	2966	99.83	2966	99.14	2966	99.48
		2964	99.9	2964	99.82	2964	99.16	2964	99.46
		2962	99.89	2962	99.81	2962	99.17	2962	99.44
		2960	99.88	2960	99.8	2960	99.17	2960	99.41
		2958	99.88	2958	99.8	2958	99.17	2958	99.39
		2956	99.88	2956	99.79	2956	99.17	2956	99.37
		2954	99.87	2954	99.78	2954	99.17	2954	99.37
		2952	99.87	2952	99.78	2952	99.19	2952	99.36
		2950	99.87	2950	99.79	2950	99.2	2950	99.36
		2948	99.87	2948	99.78	2948	99.21	2948	99.38
		2946	99.87	2946	99.77	2946	99.22	2946	99.39
		2944	99.87	2944	99.76	2944	99.23	2944	99.38
		2942	99.87	2942	99.75	2942	99.24	2942	99.36
		2940	99.86	2940	99.75	2940	99.24	2940	99.34
		2938	99.86	2938	99.75	2938	99.24	2938	99.31
		2936	99.85	2936	99.74	2936	99.24	2936	99.26
		2934	99.85	2934	99.72	2934	99.23	2934	99.2
		2932	99.84	2932	99.68	2932	99.23	2932	99.16
		2930	99.83	2930	99.64	2930	99.23	2930	99.12
		2928	99.82	2928	99.62	2928	99.23	2928	99.06
		2926	99.82	2926	99.6	2926	99.22	2926	99.01
		2924	99.81	2924	99.59	2924	99.21	2924	98.96
		2922	99.81	2922	99.59	2922	99.2	2922	98.93
		2920	99.81	2920	99.6	2920	99.2	2920	98.93
		2918	99.81	2918	99.62	2918	99.19	2918	98.96
		2916	99.81	2916	99.64	2916	99.2	2916	98.98
		2914	99.82	2914	99.67	2914	99.22	2914	99.01
		2912	99.83	2912	99.7	2912	99.22	2912	99.04
		2910	99.84	2910	99.72	2910	99.23	2910	99.06
		2908	99.85	2908	99.75	2908	99.24	2908	99.08
		2906	99.86	2906	99.76	2906	99.24	2906	99.1
		2904	99.86	2904	99.78	2904	99.24	2904	99.11
		2902	99.87	2902	99.79	2902	99.24	2902	99.11
		2900	99.87	2900	99.8	2900	99.24	2900	99.12
		2898	99.88	2898	99.81	2898	99.24	2898	99.16
		2896	99.88	2896	99.81	2896	99.23	2896	99.2
		2894	99.89	2894	99.81	2894	99.22	2894	99.22
		2892	99.89	2892	99.82	2892	99.22	2892	99.23
		2890	99.89	2890	99.83	2890	99.22	2890	99.26
		2888	99.89	2888	99.83	2888	99.23	2888	99.29
		2886	99.9	2886	99.84	2886	99.23	2886	99.31
		2884	99.9	2884	99.85	2884	99.22	2884	99.32
		2882	99.9	2882	99.86	2882	99.23	2882	99.34
		2880	99.9	2880	99.86	2880	99.25	2880	99.35
		2878	99.91	2878	99.87	2878	99.27	2878	99.36
		2876	99.91	2876	99.88	2876	99.28	2876	99.37
		2874	99.91	2874	99.88	2874	99.3	2874	99.37
		2872	99.92	2872	99.89	2872	99.31	2872	99.36
		2870	99.92	2870	99.9	2870	99.31	2870	99.35
		2868	99.92	2868	99.91	2868	99.32	2868	99.36
		2866	99.92	2866	99.93	2866	99.34	2866	99.37
		2864	99.92	2864	99.93	2864	99.35	2864	99.37
		2862	99.91	2862	99.92	2862	99.36	2862	99.35
		2860	99.91	2860	99.9	2860	99.36	2860	99.33
		2858	99.91	2858	99.88	2858	99.35	2858	99.29
		2856	99.9	2856	99.85	2856	99.34	2856	99.27
		2854	99.9	2854	99.82	2854	99.34	2854	99.26
		2852	99.9	2852	99.81	2852	99.35	2852	99.26
		2850	99.9	2850	99.82	2850	99.36	2850	99.28
		2848	99.9	2848	99.83	2848	99.36	2848	99.32
		2846	99.9	2846	99.85	2846	99.37	2846	99.37
		2844	99.9	2844	99.87	2844	99.36	2844	99.41
		2842	99.9	2842	99.89	2842	99.36	2842	99.45
		2840	99.91	2840	99.9	2840	99.37	2840	99.49
		2838	99.91	2838	99.91	2838	99.37	2838	99.53
		2836	99.91	2836	99.92	2836	99.37	2836	99.57
		2834	99.92	2834	99.94	2834	99.38	2834	99.6
		2832	99.92	2832	99.95	2832	99.39	2832	99.62
		2830	99.92	2830	99.95	2830	99.38	2830	99.64
		2828	99.92	2828	99.96	2828	99.39	2828	99.65
		2826	99.93	2826	99.97	2826	99.39	2826	99.66
		2824	99.93	2824	99.97	2824	99.4	2824	99.67
		2822	99.93	2822	99.97	2822	99.4	2822	99.68
		2820	99.93	2820	99.97	2820	99.4	2820	99.68
		2818	99.93	2818	99.98	2818	99.4	2818	99.69
		2816	99.93	2816	99.98	2816	99.4	2816	99.69
		2814	99.93	2814	99.98	2814	99.4	2814	99.7
		2812	99.93	2812	99.98	2812	99.41	2812	99.7
		2810	99.93	2810	99.99	2810	99.41	2810	99.71
		2808	99.93	2808	99.99	2808	99.42	2808	99.71
		2806	99.93	2806	100	2806	99.42	2806	99.72
		2804	99.93	2804	99.99	2804	99.42	2804	99.72
		2802	99.93	2802	99.99	2802	99.41	2802	99.73
		2800	99.93	2800	100	2800	99.41	2800	99.73
		2798	99.93	2798	100	2798	99.42	2798	99.73
		2796	99.93	2796	100	2796	99.42	2796	99.73
		2794	99.93	2794	100	2794	99.42	2794	99.73
		2792	99.93	2792	100	2792	99.42	2792	99.73
		2790	99.93	2790	100	2790	99.42	2790	99.74
		2788	99.92	2788	100	2788	99.42	2788	99.74
		2786	99.92	2786	100.01	2786	99.42	2786	99.73
		2784	99.92	2784	100.02	2784	99.43	2784	99.73
		2782	99.91	2782	100.01	2782	99.44	2782	99.74
		2780	99.91	2780	100	2780	99.44	2780	99.74
		2778	99.9	2778	99.99	2778	99.44	2778	99.74
		2776	99.9	2776	100	2776	99.43	2776	99.74
		2774	99.89	2774	99.99	2774	99.43	2774	99.74
		2772	99.88	2772	100	2772	99.43	2772	99.74
		2770	99.88	2770	100	2770	99.43	2770	99.74
		2768	99.87	2768	100	2768	99.43	2768	99.74
		2766	99.87	2766	100	2766	99.43	2766	99.73
		2764	99.87	2764	100.01	2764	99.44	2764	99.73
		2762	99.86	2762	100.01	2762	99.44	2762	99.73
		2760	99.86	2760	100.01	2760	99.45	2760	99.74
		2758	99.85	2758	100.01	2758	99.46	2758	99.74
		2756	99.85	2756	100	2756	99.45	2756	99.74
		2754	99.85	2754	100	2754	99.45	2754	99.73
		2752	99.85	2752	100	2752	99.45	2752	99.72
		2750	99.86	2750	100	2750	99.45	2750	99.72
		2748	99.86	2748	100	2748	99.45	2748	99.72
		2746	99.87	2746	100	2746	99.45	2746	99.73
		2744	99.87	2744	100	2744	99.45	2744	99.73
		2742	99.87	2742	99.99	2742	99.45	2742	99.72
		2740	99.88	2740	100	2740	99.45	2740	99.71
		2738	99.88	2738	100.01	2738	99.46	2738	99.71
		2736	99.88	2736	100.02	2736	99.46	2736	99.71
		2734	99.89	2734	100.02	2734	99.46	2734	99.71
		2732	99.89	2732	100.01	2732	99.45	2732	99.71
		2730	99.89	2730	100	2730	99.44	2730	99.7
		2728	99.89	2728	100	2728	99.45	2728	99.7
		2726	99.9	2726	99.99	2726	99.46	2726	99.7
		2724	99.9	2724	99.99	2724	99.47	2724	99.7
		2722	99.9	2722	100	2722	99.47	2722	99.7
		2720	99.9	2720	99.99	2720	99.46	2720	99.7
		2718	99.9	2718	99.99	2718	99.45	2718	99.7
		2716	99.9	2716	99.99	2716	99.46	2716	99.7
		2714	99.91	2714	99.99	2714	99.46	2714	99.7
		2712	99.91	2712	99.99	2712	99.46	2712	99.7
		2710	99.91	2710	99.99	2710	99.45	2710	99.69
		2708	99.91	2708	99.99	2708	99.45	2708	99.69
		2706	99.91	2706	100	2706	99.46	2706	99.69
		2704	99.91	2704	100	2704	99.47	2704	99.69
		2702	99.91	2702	99.99	2702	99.46	2702	99.69
		2700	99.91	2700	99.98	2700	99.46	2700	99.68
		2698	99.9	2698	99.97	2698	99.46	2698	99.67
		2696	99.9	2696	99.97	2696	99.46	2696	99.67
		2694	99.9	2694	99.97	2694	99.46	2694	99.67
		2692	99.9	2692	99.98	2692	99.47	2692	99.68
		2690	99.9	2690	99.99	2690	99.47	2690	99.67
		2688	99.9	2688	99.99	2688	99.46	2688	99.67
		2686	99.9	2686	99.99	2686	99.46	2686	99.67
		2684	99.9	2684	99.99	2684	99.46	2684	99.66
		2682	99.89	2682	99.98	2682	99.46	2682	99.65
		2680	99.89	2680	99.98	2680	99.46	2680	99.66
		2678	99.89	2678	99.97	2678	99.46	2678	99.66
		2676	99.89	2676	99.97	2676	99.47	2676	99.66
		2674	99.88	2674	99.97	2674	99.47	2674	99.66
		2672	99.87	2672	99.97	2672	99.46	2672	99.66
		2670	99.87	2670	99.96	2670	99.45	2670	99.66
		2668	99.86	2668	99.96	2668	99.45	2668	99.65
		2666	99.85	2666	99.95	2666	99.44	2666	99.64
		2664	99.84	2664	99.93	2664	99.42	2664	99.62
		2662	99.83	2662	99.91	2662	99.39	2662	99.61
		2660	99.83	2660	99.9	2660	99.39	2660	99.6
		2658	99.82	2658	99.9	2658	99.39	2658	99.59
		2656	99.82	2656	99.9	2656	99.39	2656	99.59
		2654	99.83	2654	99.91	2654	99.4	2654	99.59
		2652	99.83	2652	99.93	2652	99.41	2652	99.6
		2650	99.84	2650	99.95	2650	99.42	2650	99.61
		2648	99.86	2648	99.96	2648	99.43	2648	99.62
		2646	99.87	2646	99.96	2646	99.45	2646	99.63
		2644	99.88	2644	99.98	2644	99.47	2644	99.64
		2642	99.9	2642	100	2642	99.49	2642	99.64
		2640	99.91	2640	100.03	2640	99.5	2640	99.64
		2638	99.93	2638	100.04	2638	99.52	2638	99.65
		2636	99.94	2636	100.05	2636	99.54	2636	99.66
		2634	99.96	2634	100.06	2634	99.56	2634	99.68
		2632	99.97	2632	100.08	2632	99.57	2632	99.7
		2630	99.98	2630	100.1	2630	99.58	2630	99.71
		2628	100	2628	100.12	2628	99.59	2628	99.7
		2626	100.01	2626	100.14	2626	99.61	2626	99.71
		2624	100.02	2624	100.15	2624	99.63	2624	99.73
		2622	100.02	2622	100.15	2622	99.64	2622	99.74
		2620	100.03	2620	100.17	2620	99.66	2620	99.73
		2618	100.04	2618	100.19	2618	99.68	2618	99.74
		2616	100.05	2616	100.2	2616	99.69	2616	99.74
		2614	100.06	2614	100.2	2614	99.7	2614	99.74
		2612	100.06	2612	100.22	2612	99.71	2612	99.76
		2610	100.07	2610	100.24	2610	99.73	2610	99.77
		2608	100.08	2608	100.27	2608	99.75	2608	99.77
		2606	100.09	2606	100.27	2606	99.75	2606	99.78
		2604	100.1	2604	100.28	2604	99.75	2604	99.78
		2602	100.11	2602	100.29	2602	99.76	2602	99.78
		2600	100.11	2600	100.29	2600	99.79	2600	99.78
		2598	100.12	2598	100.3	2598	99.8	2598	99.79
		2596	100.12	2596	100.32	2596	99.8	2596	99.8
		2594	100.12	2594	100.32	2594	99.8	2594	99.81
		2592	100.12	2592	100.33	2592	99.82	2592	99.81
		2590	100.12	2590	100.34	2590	99.83	2590	99.81
		2588	100.12	2588	100.34	2588	99.85	2588	99.81
		2586	100.12	2586	100.35	2586	99.85	2586	99.8
		2584	100.12	2584	100.36	2584	99.84	2584	99.8
		2582	100.12	2582	100.38	2582	99.85	2582	99.81
		2580	100.12	2580	100.38	2580	99.86	2580	99.82
		2578	100.12	2578	100.39	2578	99.87	2578	99.82
		2576	100.12	2576	100.4	2576	99.87	2576	99.82
		2574	100.12	2574	100.4	2574	99.89	2574	99.82
		2572	100.12	2572	100.39	2572	99.91	2572	99.82
		2570	100.12	2570	100.38	2570	99.91	2570	99.82
		2568	100.12	2568	100.38	2568	99.91	2568	99.83
		2566	100.12	2566	100.39	2566	99.92	2566	99.85
		2564	100.12	2564	100.41	2564	99.93	2564	99.84
		2562	100.11	2562	100.41	2562	99.95	2562	99.83
		2560	100.11	2560	100.41	2560	99.94	2560	99.82
		2558	100.11	2558	100.41	2558	99.93	2558	99.82
		2556	100.1	2556	100.42	2556	99.94	2556	99.82
		2554	100.1	2554	100.41	2554	99.94	2554	99.83
		2552	100.1	2552	100.41	2552	99.95	2552	99.84
		2550	100.09	2550	100.43	2550	99.95	2550	99.83
		2548	100.09	2548	100.44	2548	99.97	2548	99.83
		2546	100.08	2546	100.43	2546	99.98	2546	99.83
		2544	100.08	2544	100.44	2544	99.97	2544	99.83
		2542	100.07	2542	100.46	2542	99.97	2542	99.82
		2540	100.07	2540	100.45	2540	99.98	2540	99.82
		2538	100.06	2538	100.44	2538	99.99	2538	99.81
		2536	100.06	2536	100.44	2536	99.98	2536	99.82
		2534	100.05	2534	100.44	2534	99.98	2534	99.84
		2532	100.05	2532	100.43	2532	100	2532	99.84
		2530	100.04	2530	100.44	2530	100.01	2530	99.83
		2528	100.03	2528	100.46	2528	100.01	2528	99.82
		2526	100.03	2526	100.47	2526	99.99	2526	99.82
		2524	100.02	2524	100.47	2524	99.99	2524	99.82
		2522	100.02	2522	100.45	2522	100.01	2522	99.82
		2520	100.01	2520	100.45	2520	100.01	2520	99.82
		2518	100	2518	100.46	2518	99.99	2518	99.83
		2516	100	2516	100.47	2516	100.01	2516	99.84
		2514	99.99	2514	100.45	2514	100.02	2514	99.84
		2512	99.98	2512	100.44	2512	100.02	2512	99.82
		2510	99.96	2510	100.44	2510	100.03	2510	99.8
		2508	99.95	2508	100.45	2508	100.04	2508	99.78
		2506	99.94	2506	100.45	2506	100.04	2506	99.76
		2504	99.93	2504	100.43	2504	100.03	2504	99.74
		2502	99.92	2502	100.42	2502	100.02	2502	99.73
		2500	99.92	2500	100.43	2500	100.03	2500	99.77
		2498	99.91	2498	100.45	2498	100.03	2498	99.81
		2496	99.91	2496	100.45	2496	100.04	2496	99.82
		2494	99.9	2494	100.43	2494	100.04	2494	99.81
		2492	99.9	2492	100.43	2492	100.05	2492	99.8
		2490	99.89	2490	100.43	2490	100.05	2490	99.79
		2488	99.88	2488	100.43	2488	100.05	2488	99.78
		2486	99.88	2486	100.44	2486	100.05	2486	99.78
		2484	99.87	2484	100.44	2484	100.05	2484	99.78
		2482	99.87	2482	100.45	2482	100.03	2482	99.8
		2480	99.86	2480	100.44	2480	100.04	2480	99.82
		2478	99.86	2478	100.43	2478	100.05	2478	99.82
		2476	99.85	2476	100.44	2476	100.05	2476	99.8
		2474	99.84	2474	100.45	2474	100.04	2474	99.77
		2472	99.83	2472	100.45	2472	100.04	2472	99.76
		2470	99.83	2470	100.44	2470	100.04	2470	99.76
		2468	99.82	2468	100.43	2468	100.04	2468	99.76
		2466	99.81	2466	100.43	2466	100.04	2466	99.77
		2464	99.8	2464	100.41	2464	100.04	2464	99.78
		2462	99.8	2462	100.39	2462	100.03	2462	99.76
		2460	99.79	2460	100.38	2460	100	2460	99.74
		2458	99.79	2458	100.37	2458	99.99	2458	99.74
		2456	99.78	2456	100.37	2456	100	2456	99.73
		2454	99.78	2454	100.36	2454	100.02	2454	99.73
		2452	99.78	2452	100.36	2452	100.03	2452	99.74
		2450	99.78	2450	100.37	2450	100.04	2450	99.76
		2448	99.79	2448	100.39	2448	100.05	2448	99.78
		2446	99.79	2446	100.39	2446	100.05	2446	99.78
		2444	99.79	2444	100.41	2444	100.05	2444	99.77
		2442	99.79	2442	100.42	2442	100.05	2442	99.77
		2440	99.79	2440	100.41	2440	100.05	2440	99.76
		2438	99.79	2438	100.42	2438	100.08	2438	99.74
		2436	99.79	2436	100.44	2436	100.1	2436	99.74
		2434	99.79	2434	100.44	2434	100.09	2434	99.75
		2432	99.79	2432	100.43	2432	100.08	2432	99.75
		2430	99.79	2430	100.43	2430	100.07	2430	99.74
		2428	99.79	2428	100.45	2428	100.07	2428	99.75
		2426	99.79	2426	100.45	2426	100.08	2426	99.76
		2424	99.79	2424	100.44	2424	100.09	2424	99.76
		2422	99.79	2422	100.42	2422	100.09	2422	99.76
		2420	99.79	2420	100.42	2420	100.1	2420	99.77
		2418	99.78	2418	100.43	2418	100.1	2418	99.75
		2416	99.78	2416	100.43	2416	100.11	2416	99.73
		2414	99.77	2414	100.42	2414	100.11	2414	99.72
		2412	99.77	2412	100.41	2412	100.11	2412	99.72
		2410	99.77	2410	100.42	2410	100.1	2410	99.73
		2408	99.77	2408	100.43	2408	100.1	2408	99.75
		2406	99.77	2406	100.44	2406	100.12	2406	99.76
		2404	99.77	2404	100.44	2404	100.12	2404	99.74
		2402	99.77	2402	100.45	2402	100.12	2402	99.74
		2400	99.77	2400	100.44	2400	100.11	2400	99.74
		2398	99.77	2398	100.42	2398	100.1	2398	99.74
		2396	99.77	2396	100.4	2396	100.1	2396	99.74
		2394	99.77	2394	100.41	2394	100.1	2394	99.74
		2392	99.77	2392	100.4	2392	100.09	2392	99.72
		2390	99.77	2390	100.4	2390	100.09	2390	99.71
		2388	99.77	2388	100.39	2388	100.09	2388	99.72
		2386	99.77	2386	100.38	2386	100.09	2386	99.73
		2384	99.77	2384	100.37	2384	100.09	2384	99.72
		2382	99.77	2382	100.38	2382	100.08	2382	99.72
		2380	99.77	2380	100.4	2380	100.08	2380	99.71
		2378	99.78	2378	100.39	2378	100.08	2378	99.72
		2376	99.78	2376	100.37	2376	100.06	2376	99.72
		2374	99.78	2374	100.37	2374	100.03	2374	99.71
		2372	99.78	2372	100.36	2372	100	2372	99.71
		2370	99.78	2370	100.36	2370	100.01	2370	99.72
		2368	99.77	2368	100.37	2368	100.04	2368	99.71
		2366	99.76	2366	100.38	2366	100.04	2366	99.72
		2364	99.74	2364	100.35	2364	100.03	2364	99.73
		2362	99.71	2362	100.31	2362	100.01	2362	99.73
		2360	99.67	2360	100.3	2360	99.98	2360	99.71
		2358	99.63	2358	100.3	2358	99.98	2358	99.69
		2356	99.58	2356	100.29	2356	99.98	2356	99.68
		2354	99.54	2354	100.26	2354	99.97	2354	99.65
		2352	99.51	2352	100.27	2352	99.97	2352	99.66
		2350	99.49	2350	100.29	2350	100.01	2350	99.8
		2348	99.47	2348	100.27	2348	99.93	2348	99.84
		2346	99.47	2346	100.18	2346	99.8	2346	99.64
		2344	99.48	2344	100.14	2344	99.86	2344	99.55
		2342	99.48	2342	100.19	2342	99.91	2342	99.64
		2340	99.47	2340	100.19	2340	99.88	2340	99.63
		2338	99.46	2338	100.17	2338	99.87	2338	99.61
		2336	99.43	2336	100.15	2336	99.85	2336	99.61
		2334	99.4	2334	100.12	2334	99.83	2334	99.59
		2332	99.37	2332	100.1	2332	99.85	2332	99.55
		2330	99.33	2330	100.12	2330	99.88	2330	99.56
		2328	99.3	2328	100.08	2328	99.82	2328	99.55
		2326	99.28	2326	99.92	2326	99.63	2326	99.44
		2324	99.26	2324	99.81	2324	99.52	2324	99.35
		2322	99.26	2322	99.89	2322	99.61	2322	99.4
		2320	99.28	2320	100.02	2320	99.73	2320	99.5
		2318	99.3	2318	100.08	2318	99.78	2318	99.54
		2316	99.33	2316	100.1	2316	99.79	2316	99.52
		2314	99.37	2314	100.09	2314	99.8	2314	99.5
		2312	99.41	2312	100.11	2312	99.85	2312	99.52
		2310	99.44	2310	100.15	2310	99.91	2310	99.57
		2308	99.47	2308	100.18	2308	99.94	2308	99.6
		2306	99.5	2306	100.18	2306	99.94	2306	99.6
		2304	99.51	2304	100.19	2304	99.94	2304	99.6
		2302	99.52	2302	100.18	2302	99.95	2302	99.6
		2300	99.52	2300	100.18	2300	99.96	2300	99.6
		2298	99.51	2298	100.18	2298	99.95	2298	99.56
		2296	99.5	2296	100.17	2296	99.93	2296	99.52
		2294	99.48	2294	100.11	2294	99.9	2294	99.5
		2292	99.46	2292	100.05	2292	99.85	2292	99.48
		2290	99.44	2290	100.02	2290	99.79	2290	99.47
		2288	99.43	2288	99.99	2288	99.76	2288	99.45
		2286	99.43	2286	99.97	2286	99.76	2286	99.43
		2284	99.44	2284	99.99	2284	99.79	2284	99.45
		2282	99.45	2282	100.04	2282	99.81	2282	99.49
		2280	99.47	2280	100.09	2280	99.84	2280	99.51
		2278	99.5	2278	100.11	2278	99.89	2278	99.53
		2276	99.52	2276	100.11	2276	99.92	2276	99.53
		2274	99.54	2274	100.13	2274	99.94	2274	99.54
		2272	99.56	2272	100.14	2272	99.96	2272	99.55
		2270	99.57	2270	100.15	2270	99.95	2270	99.56
		2268	99.58	2268	100.16	2268	99.96	2268	99.57
		2266	99.59	2266	100.18	2266	99.98	2266	99.59
		2264	99.6	2264	100.21	2264	100	2264	99.6
		2262	99.61	2262	100.23	2262	100.02	2262	99.58
		2260	99.62	2260	100.24	2260	100.01	2260	99.57
		2258	99.62	2258	100.21	2258	100.01	2258	99.59
		2256	99.63	2256	100.21	2256	100.03	2256	99.64
		2254	99.63	2254	100.23	2254	100.04	2254	99.68
		2252	99.64	2252	100.2	2252	100.03	2252	99.67
		2250	99.64	2250	100.17	2250	100.01	2250	99.65
		2248	99.64	2248	100.18	2248	100	2248	99.64
		2246	99.64	2246	100.18	2246	100.04	2246	99.63
		2244	99.64	2244	100.17	2244	100.06	2244	99.64
		2242	99.64	2242	100.2	2242	100.04	2242	99.65
		2240	99.64	2240	100.2	2240	100.02	2240	99.63
		2238	99.64	2238	100.16	2238	100.02	2238	99.59
		2236	99.64	2236	100.15	2236	100.02	2236	99.59
		2234	99.65	2234	100.14	2234	100.02	2234	99.64
		2232	99.66	2232	100.15	2232	100.03	2232	99.65
		2230	99.66	2230	100.15	2230	100.03	2230	99.65
		2228	99.67	2228	100.18	2228	100.04	2228	99.67
		2226	99.67	2226	100.21	2226	100.03	2226	99.72
		2224	99.67	2224	100.22	2224	100.02	2224	99.73
		2222	99.67	2222	100.22	2222	100.03	2222	99.72
		2220	99.67	2220	100.21	2220	100.05	2220	99.68
		2218	99.67	2218	100.25	2218	100.04	2218	99.65
		2216	99.66	2216	100.28	2216	100.06	2216	99.66
		2214	99.65	2214	100.22	2214	100.08	2214	99.67
		2212	99.64	2212	100.17	2212	100.07	2212	99.64
		2210	99.64	2210	100.16	2210	100.09	2210	99.61
		2208	99.63	2208	100.19	2208	100.11	2208	99.63
		2206	99.63	2206	100.21	2206	100.09	2206	99.64
		2204	99.62	2204	100.23	2204	100.05	2204	99.61
		2202	99.62	2202	100.17	2202	100.02	2202	99.62
		2200	99.62	2200	100.11	2200	100.01	2200	99.62
		2198	99.62	2198	100.17	2198	100.03	2198	99.6
		2196	99.62	2196	100.26	2196	100.09	2196	99.58
		2194	99.62	2194	100.27	2194	100.12	2194	99.54
		2192	99.62	2192	100.21	2192	100.07	2192	99.53
		2190	99.63	2190	100.14	2190	99.99	2190	99.55
		2188	99.64	2188	100.09	2188	99.97	2188	99.56
		2186	99.65	2186	100.07	2186	99.94	2186	99.56
		2184	99.66	2184	100.11	2184	99.95	2184	99.59
		2182	99.68	2182	100.22	2182	100.05	2182	99.67
		2180	99.69	2180	100.31	2180	100.11	2180	99.68
		2178	99.7	2178	100.3	2178	100.12	2178	99.67
		2176	99.7	2176	100.3	2176	100.18	2176	99.71
		2174	99.68	2174	100.25	2174	100.19	2174	99.79
		2172	99.67	2172	100.18	2172	100.13	2172	99.74
		2170	99.66	2170	100.13	2170	99.98	2170	99.6
		2168	99.67	2168	100.04	2168	99.85	2168	99.55
		2166	99.71	2166	99.97	2166	99.87	2166	99.54
		2164	99.78	2164	99.85	2164	99.82	2164	99.46
		2162	99.86	2162	99.75	2162	99.78	2162	99.44
		2160	99.97	2160	100.18	2160	100.2	2160	99.8
		2158	100.09	2158	100.3	2158	100.2	2158	99.91
		2156	100.18	2156	100.3	2156	100.2	2156	99.91
		2154	100.24	2154	100.3	2154	100.2	2154	99.91
		2152	100.27	2152	100.3	2152	100.2	2152	99.91
		2150	100.28	2150	100.3	2150	100.2	2150	99.91
		2148	100.27	2148	100.3	2148	100.2	2148	99.91
		2146	100.25	2146	100.3	2146	100.2	2146	99.91
		2144	100.22	2144	100.3	2144	100.2	2144	99.93
		2142	100.19	2142	100.3	2142	100.2	2142	99.91
		2140	100.17	2140	100.3	2140	100.2	2140	99.92
		2138	100.15	2138	100.3	2138	100.2	2138	99.91
		2136	100.13	2136	100.3	2136	100.2	2136	99.89
		2134	100.11	2134	100.3	2134	100.2	2134	99.93
		2132	100.08	2132	100.3	2132	100.2	2132	99.91
		2130	100.04	2130	100.3	2130	100.2	2130	99.86
		2128	100	2128	100.3	2128	100.2	2128	99.81
		2126	99.96	2126	100.3	2126	100.2	2126	99.74
		2124	99.91	2124	100.27	2124	100.2	2124	99.68
		2122	99.86	2122	100.23	2122	100.17	2122	99.66
		2120	99.82	2120	100.17	2120	100.13	2120	99.64
		2118	99.78	2118	100.14	2118	100.06	2118	99.6
		2116	99.75	2116	100.12	2116	99.98	2116	99.55
		2114	99.72	2114	100.07	2114	99.92	2114	99.52
		2112	99.69	2112	100.02	2112	99.91	2112	99.5
		2110	99.68	2110	100.02	2110	99.97	2110	99.52
		2108	99.67	2108	100.04	2108	99.98	2108	99.55
		2106	99.67	2106	99.99	2106	99.93	2106	99.54
		2104	99.67	2104	99.97	2104	99.91	2104	99.5
		2102	99.68	2102	100	2102	99.91	2102	99.51
		2100	99.69	2100	100.04	2100	99.93	2100	99.53
		2098	99.7	2098	100.06	2098	99.94	2098	99.55
		2096	99.71	2096	100.09	2096	100	2096	99.59
		2094	99.72	2094	100.1	2094	100.06	2094	99.63
		2092	99.72	2092	100.06	2092	100.02	2092	99.6
		2090	99.71	2090	100.04	2090	99.97	2090	99.58
		2088	99.71	2088	100.03	2088	99.97	2088	99.59
		2086	99.7	2086	100.01	2086	99.94	2086	99.58
		2084	99.68	2084	100.01	2084	99.9	2084	99.55
		2082	99.67	2082	99.99	2082	99.89	2082	99.55
		2080	99.67	2080	99.96	2080	99.89	2080	99.53
		2078	99.66	2078	99.96	2078	99.92	2078	99.53
		2076	99.66	2076	100	2076	99.93	2076	99.56
		2074	99.67	2074	100.01	2074	99.89	2074	99.58
		2072	99.67	2072	100.01	2072	99.88	2072	99.56
		2070	99.69	2070	100.01	2070	99.92	2070	99.54
		2068	99.7	2068	100.01	2068	99.98	2068	99.53
		2066	99.72	2066	100.01	2066	99.96	2066	99.56
		2064	99.73	2064	100.03	2064	99.94	2064	99.59
		2062	99.74	2062	100.06	2062	99.96	2062	99.6
		2060	99.75	2060	100.03	2060	99.96	2060	99.59
		2058	99.76	2058	100	2058	99.95	2058	99.63
		2056	99.75	2056	100.01	2056	99.97	2056	99.65
		2054	99.75	2054	99.99	2054	99.96	2054	99.65
		2052	99.75	2052	99.81	2052	99.75	2052	99.54
		2050	99.74	2050	99.75	2050	99.68	2050	99.54
		2048	99.75	2048	99.94	2048	99.84	2048	99.63
		2046	99.76	2046	100.01	2046	99.89	2046	99.65
		2044	99.77	2044	100.01	2044	99.96	2044	99.68
		2042	99.79	2042	99.99	2042	99.99	2042	99.69
		2040	99.82	2040	99.95	2040	99.95	2040	99.58
		2038	99.85	2038	99.98	2038	99.93	2038	99.58
		2036	99.9	2036	100.08	2036	99.98	2036	99.66
		2034	99.94	2034	100.18	2034	100.11	2034	99.78
		2032	99.98	2032	100.25	2032	100.23	2032	99.85
		2030	100.02	2030	100.26	2030	100.22	2030	99.84
		2028	100.05	2028	100.2	2028	100.13	2028	99.85
		2026	100.07	2026	100.18	2026	100.08	2026	99.86
		2024	100.08	2024	100.21	2024	100.14	2024	99.82
		2022	100.09	2022	100.26	2022	100.17	2022	99.8
		2020	100.08	2020	100.3	2020	100.1	2020	99.83
		2018	100.08	2018	100.3	2018	100.11	2018	99.84
		2016	100.09	2016	100.28	2016	100.14	2016	99.72
		2014	100.1	2014	100.23	2014	100.12	2014	99.72
		2012	100.11	2012	100.21	2012	100.11	2012	99.84
		2010	100.12	2010	100.29	2010	100.15	2010	99.85
		2008	100.13	2008	100.41	2008	100.27	2008	99.82
		2006	100.14	2006	100.49	2006	100.41	2006	99.82
		2004	100.14	2004	100.4	2004	100.42	2004	99.79
		2002	100.13	2002	100.3	2002	100.28	2002	99.89
		2000	100.11	2000	100.25	2000	100.15	2000	99.85
		1998	100.09	1998	100.22	1998	100.09	1998	99.77
		1996	100.06	1996	100.19	1996	100.1	1996	99.71
		1994	100.02	1994	100.09	1994	100.09	1994	99.68
		1992	99.98	1992	100.05	1992	100.03	1992	99.71
		1990	99.94	1990	100.1	1990	99.97	1990	99.75
		1988	99.92	1988	100.16	1988	99.93	1988	99.68
		1986	99.91	1986	100.14	1986	99.93	1986	99.63
		1984	99.92	1984	100.09	1984	99.94	1984	99.66
		1982	99.94	1982	99.94	1982	99.84	1982	99.65
		1980	99.99	1980	99.79	1980	99.72	1980	99.6
		1978	100.05	1978	100.05	1978	99.94	1978	99.75
		1976	100.13	1976	100.41	1976	100.18	1976	99.9
		1974	100.19	1974	100.5	1974	100.31	1974	99.98
		1972	100.24	1972	100.51	1972	100.44	1972	100.01
		1970	100.27	1970	100.5	1970	100.43	1970	99.95
		1968	100.29	1968	100.49	1968	100.3	1968	99.86
		1966	100.3	1966	100.42	1966	100.22	1966	99.84
		1964	100.29	1964	100.34	1964	100.22	1964	99.8
		1962	100.28	1962	100.39	1962	100.31	1962	99.82
		1960	100.26	1960	100.53	1960	100.41	1960	99.89
		1958	100.25	1958	100.59	1958	100.42	1958	99.92
		1956	100.24	1956	100.52	1956	100.37	1956	99.9
		1954	100.23	1954	100.45	1954	100.29	1954	99.88
		1952	100.22	1952	100.46	1952	100.24	1952	99.88
		1950	100.21	1950	100.47	1950	100.26	1950	99.88
		1948	100.2	1948	100.43	1948	100.26	1948	99.86
		1946	100.19	1946	100.42	1946	100.26	1946	99.83
		1944	100.18	1944	100.43	1944	100.27	1944	99.8
		1942	100.18	1942	100.39	1942	100.21	1942	99.78
		1940	100.18	1940	100.36	1940	100.2	1940	99.77
		1938	100.17	1938	100.39	1938	100.22	1938	99.75
		1936	100.17	1936	100.42	1936	100.2	1936	99.77
		1934	100.16	1934	100.38	1934	100.18	1934	99.78
		1932	100.16	1932	100.35	1932	100.17	1932	99.76
		1930	100.15	1930	100.37	1930	100.17	1930	99.75
		1928	100.14	1928	100.37	1928	100.17	1928	99.74
		1926	100.14	1926	100.36	1926	100.13	1926	99.73
		1924	100.13	1924	100.35	1924	100.09	1924	99.71
		1922	100.11	1922	100.32	1922	100.06	1922	99.69
		1920	100.1	1920	100.29	1920	100.08	1920	99.7
		1918	100.09	1918	100.25	1918	100.07	1918	99.74
		1916	100.08	1916	100.25	1916	100.08	1916	99.76
		1914	100.08	1914	100.28	1914	100.12	1914	99.74
		1912	100.07	1912	100.29	1912	100.09	1912	99.71
		1910	100.07	1910	100.28	1910	100.08	1910	99.72
		1908	100.07	1908	100.26	1908	100.06	1908	99.72
		1906	100.07	1906	100.26	1906	100.04	1906	99.72
		1904	100.08	1904	100.26	1904	100.03	1904	99.69
		1902	100.08	1902	100.26	1902	100.03	1902	99.68
		1900	100.08	1900	100.27	1900	100.04	1900	99.69
		1898	100.08	1898	100.25	1898	100.05	1898	99.72
		1896	100.08	1896	100.23	1896	100.05	1896	99.7
		1894	100.08	1894	100.25	1894	100.03	1894	99.7
		1892	100.08	1892	100.25	1892	100.01	1892	99.7
		1890	100.08	1890	100.25	1890	100.01	1890	99.69
		1888	100.08	1888	100.27	1888	100.02	1888	99.68
		1886	100.08	1886	100.27	1886	100.02	1886	99.71
		1884	100.08	1884	100.26	1884	100.01	1884	99.72
		1882	100.08	1882	100.25	1882	100	1882	99.75
		1880	100.08	1880	100.24	1880	100.01	1880	99.74
		1878	100.08	1878	100.23	1878	100	1878	99.75
		1876	100.07	1876	100.25	1876	99.99	1876	99.73
		1874	100.07	1874	100.27	1874	100	1874	99.73
		1872	100.07	1872	100.28	1872	100.02	1872	99.72
		1870	100.07	1870	100.27	1870	100.04	1870	99.73
		1868	100.07	1868	100.23	1868	100.01	1868	99.71
		1866	100.07	1866	100.21	1866	99.98	1866	99.72
		1864	100.07	1864	100.22	1864	99.97	1864	99.71
		1862	100.08	1862	100.24	1862	99.96	1862	99.73
		1860	100.08	1860	100.26	1860	99.96	1860	99.72
		1858	100.09	1858	100.25	1858	99.97	1858	99.73
		1856	100.09	1856	100.23	1856	99.94	1856	99.73
		1854	100.09	1854	100.23	1854	99.95	1854	99.74
		1852	100.09	1852	100.26	1852	99.97	1852	99.73
		1850	100.09	1850	100.26	1850	99.98	1850	99.74
		1848	100.09	1848	100.24	1848	99.97	1848	99.73
		1846	100.09	1846	100.24	1846	99.98	1846	99.72
		1844	100.09	1844	100.22	1844	99.96	1844	99.71
		1842	100.08	1842	100.2	1842	99.94	1842	99.73
		1840	100.08	1840	100.19	1840	99.93	1840	99.72
		1838	100.08	1838	100.21	1838	99.94	1838	99.74
		1836	100.08	1836	100.21	1836	99.94	1836	99.74
		1834	100.07	1834	100.21	1834	99.94	1834	99.74
		1832	100.07	1832	100.22	1832	99.95	1832	99.73
		1830	100.07	1830	100.21	1830	99.95	1830	99.72
		1828	100.07	1828	100.2	1828	99.93	1828	99.72
		1826	100.06	1826	100.19	1826	99.92	1826	99.72
		1824	100.06	1824	100.19	1824	99.9	1824	99.7
		1822	100.06	1822	100.19	1822	99.9	1822	99.69
		1820	100.06	1820	100.19	1820	99.93	1820	99.7
		1818	100.05	1818	100.23	1818	99.98	1818	99.74
		1816	100.05	1816	100.23	1816	99.98	1816	99.74
		1814	100.03	1814	100.2	1814	99.94	1814	99.75
		1812	100.02	1812	100.16	1812	99.9	1812	99.73
		1810	100	1810	100.12	1810	99.86	1810	99.71
		1808	99.99	1808	100.1	1808	99.84	1808	99.68
		1806	99.97	1806	100.09	1806	99.83	1806	99.69
		1804	99.96	1804	100.09	1804	99.83	1804	99.69
		1802	99.95	1802	100.09	1802	99.82	1802	99.68
		1800	99.94	1800	100.07	1800	99.8	1800	99.66
		1798	99.93	1798	100.07	1798	99.79	1798	99.66
		1796	99.92	1796	100.08	1796	99.8	1796	99.66
		1794	99.92	1794	100.08	1794	99.8	1794	99.67
		1792	99.91	1792	100.05	1792	99.78	1792	99.65
		1790	99.91	1790	100.02	1790	99.75	1790	99.65
		1788	99.91	1788	100.02	1788	99.76	1788	99.64
		1786	99.9	1786	100.03	1786	99.77	1786	99.66
		1784	99.9	1784	100.04	1784	99.78	1784	99.67
		1782	99.9	1782	100.04	1782	99.78	1782	99.68
		1780	99.9	1780	100.01	1780	99.78	1780	99.66
		1778	99.89	1778	100.01	1778	99.78	1778	99.66
		1776	99.89	1776	100.03	1776	99.8	1776	99.66
		1774	99.88	1774	100.03	1774	99.8	1774	99.65
		1772	99.87	1772	100.01	1772	99.79	1772	99.66
		1770	99.86	1770	99.98	1770	99.75	1770	99.65
		1768	99.85	1768	99.94	1768	99.73	1768	99.63
		1766	99.84	1766	99.95	1766	99.74	1766	99.65
		1764	99.83	1764	99.98	1764	99.76	1764	99.65
		1762	99.82	1762	99.96	1762	99.74	1762	99.64
		1760	99.82	1760	99.96	1760	99.74	1760	99.65
		1758	99.81	1758	99.96	1758	99.74	1758	99.63
		1756	99.79	1756	99.95	1756	99.72	1756	99.63
		1754	99.78	1754	99.95	1754	99.72	1754	99.64
		1752	99.76	1752	99.96	1752	99.73	1752	99.65
		1750	99.75	1750	99.93	1750	99.72	1750	99.62
		1748	99.72	1748	99.88	1748	99.7	1748	99.59
		1746	99.7	1746	99.87	1746	99.69	1746	99.57
		1744	99.68	1744	99.87	1744	99.68	1744	99.56
		1742	99.65	1742	99.86	1742	99.67	1742	99.53
		1740	99.63	1740	99.84	1740	99.67	1740	99.53
		1738	99.6	1738	99.83	1738	99.68	1738	99.53
		1736	99.58	1736	99.82	1736	99.67	1736	99.5
		1734	99.56	1734	99.78	1734	99.64	1734	99.5
		1732	99.55	1732	99.76	1732	99.61	1732	99.5
		1730	99.54	1730	99.74	1730	99.6	1730	99.45
		1728	99.53	1728	99.74	1728	99.61	1728	99.45
		1726	99.52	1726	99.75	1726	99.62	1726	99.48
		1724	99.52	1724	99.74	1724	99.62	1724	99.49
		1722	99.52	1722	99.73	1722	99.62	1722	99.51
		1720	99.51	1720	99.73	1720	99.61	1720	99.49
		1718	99.51	1718	99.72	1718	99.58	1718	99.49
		1716	99.5	1716	99.66	1716	99.53	1716	99.44
		1714	99.5	1714	99.61	1714	99.5	1714	99.44
		1712	99.49	1712	99.59	1712	99.49	1712	99.44
		1710	99.48	1710	99.59	1710	99.51	1710	99.47
		1708	99.48	1708	99.6	1708	99.54	1708	99.47
		1706	99.47	1706	99.59	1706	99.55	1706	99.48
		1704	99.46	1704	99.54	1704	99.51	1704	99.45
		1702	99.45	1702	99.51	1702	99.47	1702	99.44
		1700	99.43	1700	99.47	1700	99.45	1700	99.44
		1698	99.43	1698	99.47	1698	99.45	1698	99.44
		1696	99.42	1696	99.38	1696	99.4	1696	99.35
		1694	99.41	1694	99.34	1694	99.39	1694	99.43
		1692	99.41	1692	99.34	1692	99.41	1692	99.43
		1690	99.4	1690	99.3	1690	99.41	1690	99.44
		1688	99.39	1688	99.27	1688	99.41	1688	99.44
		1686	99.38	1686	99.24	1686	99.39	1686	99.42
		1684	99.36	1684	99.17	1684	99.37	1684	99.42
		1682	99.34	1682	99.08	1682	99.31	1682	99.38
		1680	99.32	1680	99.01	1680	99.27	1680	99.34
		1678	99.29	1678	98.98	1678	99.27	1678	99.34
		1676	99.27	1676	98.95	1676	99.27	1676	99.35
		1674	99.24	1674	98.9	1674	99.24	1674	99.34
		1672	99.21	1672	98.85	1672	99.21	1672	99.32
		1670	99.18	1670	98.79	1670	99.18	1670	99.27
		1668	99.14	1668	98.71	1668	99.12	1668	99.24
		1666	99.11	1666	98.65	1666	99.09	1666	99.21
		1664	99.09	1664	98.61	1664	99.07	1664	99.19
		1662	99.06	1662	98.55	1662	99.05	1662	99.17
		1660	99.03	1660	98.5	1660	99	1660	99.15
		1658	99.01	1658	98.47	1658	98.95	1658	99.14
		1656	98.98	1656	98.46	1656	98.94	1656	99.13
		1654	98.96	1654	98.44	1654	98.95	1654	99.13
		1652	98.94	1652	98.3	1652	98.81	1652	99.09
		1650	98.91	1650	98.3	1650	98.79	1650	99.08
		1648	98.89	1648	98.3	1648	98.76	1648	99.03
		1646	98.88	1646	98.26	1646	98.73	1646	99.01
		1644	98.86	1644	98.23	1644	98.71	1644	99
		1642	98.85	1642	98.23	1642	98.71	1642	98.99
		1640	98.85	1640	98.26	1640	98.71	1640	99.01
		1638	98.85	1638	98.3	1638	98.74	1638	99.03
		1636	98.85	1636	98.32	1636	98.76	1636	99.03
		1634	98.86	1634	98.31	1634	98.72	1634	99.01
		1632	98.87	1632	98.34	1632	98.73	1632	99.01
		1630	98.88	1630	98.4	1630	98.77	1630	99.03
		1628	98.89	1628	98.47	1628	98.83	1628	99.05
		1626	98.91	1626	98.53	1626	98.85	1626	99.05
		1624	98.94	1624	98.58	1624	98.88	1624	99.06
		1622	98.96	1622	98.65	1622	98.92	1622	99.09
		1620	98.99	1620	98.71	1620	98.95	1620	99.11
		1618	99.03	1618	98.79	1618	99.01	1618	99.13
		1616	99.06	1616	98.88	1616	99.09	1616	99.19
		1614	99.1	1614	98.96	1614	99.14	1614	99.2
		1612	99.13	1612	99.01	1612	99.18	1612	99.23
		1610	99.17	1610	99.1	1610	99.25	1610	99.28
		1608	99.2	1608	99.16	1608	99.28	1608	99.31
		1606	99.23	1606	99.22	1606	99.31	1606	99.33
		1604	99.26	1604	99.27	1604	99.34	1604	99.36
		1602	99.29	1602	99.33	1602	99.39	1602	99.38
		1600	99.32	1600	99.38	1600	99.43	1600	99.41
		1598	99.35	1598	99.43	1598	99.47	1598	99.43
		1596	99.37	1596	99.47	1596	99.5	1596	99.45
		1594	99.4	1594	99.51	1594	99.53	1594	99.47
		1592	99.42	1592	99.54	1592	99.56	1592	99.49
		1590	99.44	1590	99.58	1590	99.59	1590	99.51
		1588	99.46	1588	99.61	1588	99.62	1588	99.55
		1586	99.49	1586	99.64	1586	99.64	1586	99.57
		1584	99.51	1584	99.67	1584	99.66	1584	99.58
		1582	99.52	1582	99.69	1582	99.69	1582	99.58
		1580	99.54	1580	99.72	1580	99.71	1580	99.6
		1578	99.56	1578	99.76	1578	99.74	1578	99.61
		1576	99.57	1576	99.8	1576	99.77	1576	99.66
		1574	99.58	1574	99.8	1574	99.77	1574	99.65
		1572	99.59	1572	99.78	1572	99.74	1572	99.62
		1570	99.6	1570	99.8	1570	99.78	1570	99.65
		1568	99.61	1568	99.83	1568	99.8	1568	99.69
		1566	99.61	1566	99.83	1566	99.79	1566	99.68
		1564	99.61	1564	99.84	1564	99.8	1564	99.7
		1562	99.62	1562	99.85	1562	99.79	1562	99.66
		1560	99.62	1560	99.9	1560	99.84	1560	99.74
		1558	99.63	1558	99.88	1558	99.87	1558	99.69
		1556	99.63	1556	99.85	1556	99.83	1556	99.67
		1554	99.64	1554	99.85	1554	99.81	1554	99.67
		1552	99.64	1552	99.89	1552	99.84	1552	99.73
		1550	99.64	1550	99.89	1550	99.84	1550	99.74
		1548	99.65	1548	99.9	1548	99.84	1548	99.75
		1546	99.65	1546	99.91	1546	99.86	1546	99.76
		1544	99.65	1544	99.95	1544	99.9	1544	99.76
		1542	99.65	1542	99.95	1542	99.91	1542	99.76
		1540	99.66	1540	99.96	1540	99.91	1540	99.77
		1538	99.66	1538	99.96	1538	99.92	1538	99.78
		1536	99.66	1536	99.95	1536	99.92	1536	99.76
		1534	99.66	1534	99.94	1534	99.92	1534	99.78
		1532	99.67	1532	99.97	1532	99.94	1532	99.81
		1530	99.67	1530	99.96	1530	99.93	1530	99.82
		1528	99.68	1528	99.97	1528	99.94	1528	99.84
		1526	99.68	1526	99.98	1526	99.95	1526	99.85
		1524	99.69	1524	99.99	1524	99.94	1524	99.84
		1522	99.69	1522	99.98	1522	99.94	1522	99.85
		1520	99.7	1520	99.99	1520	99.95	1520	99.86
		1518	99.7	1518	99.99	1518	99.95	1518	99.86
		1516	99.7	1516	100	1516	99.97	1516	99.86
		1514	99.71	1514	100	1514	99.97	1514	99.88
		1512	99.71	1512	100.01	1512	99.99	1512	99.9
		1510	99.72	1510	100.03	1510	99.99	1510	99.92
		1508	99.73	1508	100.03	1508	100	1508	99.92
		1506	99.74	1506	100	1506	100	1506	99.89
		1504	99.76	1504	100.04	1504	100.05	1504	99.92
		1502	99.77	1502	100.04	1502	100.03	1502	99.92
		1500	99.78	1500	100.06	1500	100.05	1500	99.97
		1498	99.78	1498	100.07	1498	100.09	1498	100.02
		1496	99.79	1496	100.08	1496	100.1	1496	100.01
		1494	99.79	1494	100.08	1494	100.11	1494	99.98
		1492	99.78	1492	100.06	1492	100.08	1492	99.93
		1490	99.78	1490	100.06	1490	100.07	1490	99.93
		1488	99.78	1488	100.04	1488	100.06	1488	99.89
		1486	99.77	1486	100.02	1486	100.05	1486	99.89
		1484	99.77	1484	100.02	1484	100.06	1484	99.89
		1482	99.77	1482	100.01	1482	100.07	1482	99.9
		1480	99.77	1480	100.02	1480	100.07	1480	99.89
		1478	99.77	1478	100.01	1478	100.05	1478	99.9
		1476	99.77	1476	100	1476	100.03	1476	99.88
		1474	99.77	1474	99.96	1474	99.99	1474	99.85
		1472	99.77	1472	99.92	1472	99.98	1472	99.79
		1470	99.76	1470	99.91	1470	99.98	1470	99.74
		1468	99.76	1468	99.9	1468	99.97	1468	99.68
		1466	99.75	1466	99.9	1466	99.97	1466	99.67
		1464	99.75	1464	99.92	1464	99.97	1464	99.65
		1462	99.74	1462	99.91	1462	99.94	1462	99.62
		1460	99.74	1460	99.9	1460	99.91	1460	99.6
		1458	99.73	1458	99.92	1458	99.9	1458	99.59
		1456	99.73	1456	99.91	1456	99.9	1456	99.57
		1454	99.74	1454	99.9	1454	99.91	1454	99.55
		1452	99.74	1452	99.9	1452	99.92	1452	99.53
		1450	99.75	1450	99.93	1450	99.94	1450	99.51
		1448	99.76	1448	99.93	1448	99.94	1448	99.5
		1446	99.77	1446	99.94	1446	99.93	1446	99.53
		1444	99.78	1444	99.95	1444	99.94	1444	99.58
		1442	99.79	1442	99.97	1442	99.94	1442	99.62
		1440	99.8	1440	99.98	1440	99.92	1440	99.65
		1438	99.81	1438	99.96	1438	99.86	1438	99.65
		1436	99.82	1436	99.97	1436	99.87	1436	99.67
		1434	99.83	1434	99.97	1434	99.88	1434	99.67
		1432	99.84	1432	99.96	1432	99.87	1432	99.69
		1430	99.85	1430	99.97	1430	99.89	1430	99.7
		1428	99.86	1428	99.99	1428	99.91	1428	99.71
		1426	99.86	1426	99.99	1426	99.92	1426	99.71
		1424	99.87	1424	100	1424	99.95	1424	99.73
		1422	99.87	1422	99.99	1422	99.94	1422	99.7
		1420	99.87	1420	99.97	1420	99.93	1420	99.71
		1418	99.87	1418	100	1418	99.97	1418	99.73
		1416	99.87	1416	100	1416	99.97	1416	99.71
		1414	99.87	1414	100	1414	99.97	1414	99.69
		1412	99.88	1412	100.03	1412	99.99	1412	99.72
		1410	99.88	1410	100.03	1410	100	1410	99.72
		1408	99.88	1408	100.03	1408	99.99	1408	99.73
		1406	99.88	1406	100.03	1406	99.99	1406	99.73
		1404	99.88	1404	100.04	1404	100	1404	99.73
		1402	99.89	1402	100.03	1402	99.99	1402	99.72
		1400	99.89	1400	100.03	1400	99.98	1400	99.75
		1398	99.89	1398	100.05	1398	99.98	1398	99.77
		1396	99.9	1396	100.04	1396	99.96	1396	99.75
		1394	99.9	1394	100.05	1394	99.97	1394	99.73
		1392	99.9	1392	100.07	1392	100	1392	99.77
		1390	99.9	1390	100.07	1390	99.99	1390	99.8
		1388	99.91	1388	100.08	1388	100	1388	99.82
		1386	99.91	1386	100.1	1386	100.03	1386	99.81
		1384	99.92	1384	100.11	1384	100.04	1384	99.78
		1382	99.92	1382	100.11	1382	100.05	1382	99.76
		1380	99.92	1380	100.12	1380	100.06	1380	99.75
		1378	99.93	1378	100.12	1378	100.08	1378	99.73
		1376	99.93	1376	100.12	1376	100.08	1376	99.72
		1374	99.94	1374	100.12	1374	100.1	1374	99.73
		1372	99.94	1372	100.13	1372	100.11	1372	99.74
		1370	99.95	1370	100.14	1370	100.13	1370	99.77
		1368	99.95	1368	100.16	1368	100.15	1368	99.79
		1366	99.95	1366	100.16	1366	100.15	1366	99.81
		1364	99.96	1364	100.16	1364	100.14	1364	99.83
		1362	99.96	1362	100.16	1362	100.15	1362	99.83
		1360	99.97	1360	100.16	1360	100.16	1360	99.83
		1358	99.97	1358	100.17	1358	100.17	1358	99.84
		1356	99.98	1356	100.18	1356	100.19	1356	99.86
		1354	99.98	1354	100.18	1354	100.19	1354	99.89
		1352	99.99	1352	100.19	1352	100.2	1352	99.91
		1350	100	1350	100.19	1350	100.21	1350	99.92
		1348	100	1348	100.19	1348	100.21	1348	99.93
		1346	100.01	1346	100.19	1346	100.2	1346	99.94
		1344	100.01	1344	100.2	1344	100.2	1344	99.93
		1342	100.01	1342	100.2	1342	100.19	1342	99.91
		1340	100.01	1340	100.19	1340	100.18	1340	99.9
		1338	100	1338	100.19	1338	100.17	1338	99.87
		1336	100	1336	100.19	1336	100.16	1336	99.87
		1334	100	1334	100.18	1334	100.15	1334	99.87
		1332	100	1332	100.17	1332	100.14	1332	99.88
		1330	100	1330	100.17	1330	100.14	1330	99.91
		1328	100	1328	100.18	1328	100.14	1328	99.93
		1326	100	1326	100.18	1326	100.14	1326	99.92
		1324	100	1324	100.17	1324	100.13	1324	99.92
		1322	100	1322	100.17	1322	100.11	1322	99.91
		1320	100	1320	100.17	1320	100.09	1320	99.9
		1318	100	1318	100.16	1318	100.08	1318	99.89
		1316	100	1316	100.16	1316	100.07	1316	99.87
		1314	100	1314	100.16	1314	100.06	1314	99.86
		1312	100	1312	100.17	1312	100.05	1312	99.86
		1310	100	1310	100.17	1310	100.04	1310	99.88
		1308	100	1308	100.16	1308	100.04	1308	99.89
		1306	100	1306	100.15	1306	100.03	1306	99.91
		1304	100	1304	100.15	1304	100.02	1304	99.93
		1302	100	1302	100.16	1302	100	1302	99.93
		1300	100	1300	100.16	1300	99.99	1300	99.93
		1298	99.99	1298	100.15	1298	99.98	1298	99.95
		1296	99.99	1296	100.15	1296	99.98	1296	99.96
		1294	99.99	1294	100.15	1294	99.98	1294	99.96
		1292	99.99	1292	100.16	1292	99.97	1292	99.97
		1290	99.99	1290	100.17	1290	99.96	1290	99.98
		1288	99.99	1288	100.18	1288	99.97	1288	99.98
		1286	99.99	1286	100.18	1286	99.97	1286	99.97
		1284	99.99	1284	100.18	1284	99.97	1284	99.97
		1282	99.99	1282	100.17	1282	99.96	1282	99.96
		1280	99.99	1280	100.18	1280	99.94	1280	99.96
		1278	100	1278	100.2	1278	99.94	1278	99.96
		1276	100	1276	100.2	1276	99.93	1276	99.95
		1274	100	1274	100.2	1274	99.92	1274	99.95
		1272	100	1272	100.2	1272	99.92	1272	99.95
		1270	100.01	1270	100.21	1270	99.92	1270	99.96
		1268	100.01	1268	100.21	1268	99.91	1268	99.97
		1266	100.01	1266	100.22	1266	99.91	1266	99.97
		1264	100	1264	100.22	1264	99.9	1264	99.96
		1262	100	1262	100.21	1262	99.89	1262	99.95
		1260	100	1260	100.2	1260	99.87	1260	99.94
		1258	99.99	1258	100.2	1258	99.86	1258	99.92
		1256	99.99	1256	100.21	1256	99.86	1256	99.92
		1254	99.98	1254	100.2	1254	99.84	1254	99.91
		1252	99.98	1252	100.19	1252	99.82	1252	99.91
		1250	99.98	1250	100.19	1250	99.81	1250	99.91
		1248	99.97	1248	100.19	1248	99.8	1248	99.91
		1246	99.97	1246	100.19	1246	99.8	1246	99.93
		1244	99.97	1244	100.18	1244	99.8	1244	99.94
		1242	99.97	1242	100.19	1242	99.8	1242	99.93
		1240	99.98	1240	100.19	1240	99.8	1240	99.93
		1238	99.98	1238	100.19	1238	99.8	1238	99.95
		1236	99.98	1236	100.19	1236	99.8	1236	99.97
		1234	99.98	1234	100.19	1234	99.8	1234	99.96
		1232	99.98	1232	100.2	1232	99.81	1232	99.96
		1230	99.98	1230	100.21	1230	99.82	1230	99.97
		1228	99.98	1228	100.21	1228	99.82	1228	99.98
		1226	99.98	1226	100.22	1226	99.84	1226	100
		1224	99.98	1224	100.23	1224	99.85	1224	100.02
		1222	99.98	1222	100.21	1222	99.85	1222	100.03
		1220	99.98	1220	100.21	1220	99.85	1220	100.04
		1218	99.98	1218	100.22	1218	99.87	1218	100.06
		1216	99.98	1216	100.23	1216	99.9	1216	100.07
		1214	99.98	1214	100.24	1214	99.9	1214	100.07
		1212	99.98	1212	100.24	1212	99.9	1212	100.08
		1210	99.98	1210	100.25	1210	99.9	1210	100.08
		1208	99.98	1208	100.24	1208	99.9	1208	100.06
		1206	99.98	1206	100.25	1206	99.91	1206	100.05
		1204	99.98	1204	100.25	1204	99.93	1204	100.05
		1202	99.97	1202	100.26	1202	99.94	1202	100.05
		1200	99.97	1200	100.26	1200	99.95	1200	100.05
		1198	99.97	1198	100.26	1198	99.95	1198	100.06
		1196	99.96	1196	100.27	1196	99.95	1196	100.08
		1194	99.96	1194	100.27	1194	99.98	1194	100.07
		1192	99.95	1192	100.27	1192	100	1192	100.08
		1190	99.95	1190	100.28	1190	100	1190	100.08
		1188	99.94	1188	100.29	1188	100.02	1188	100.08
		1186	99.94	1186	100.27	1186	100.02	1186	100.08
		1184	99.93	1184	100.26	1184	100.02	1184	100.09
		1182	99.92	1182	100.27	1182	100.04	1182	100.08
		1180	99.91	1180	100.27	1180	100.05	1180	100.06
		1178	99.91	1178	100.27	1178	100.05	1178	100.05
		1176	99.9	1176	100.28	1176	100.06	1176	100.04
		1174	99.89	1174	100.26	1174	100.06	1174	100.02
		1172	99.89	1172	100.25	1172	100.06	1172	100
		1170	99.89	1170	100.25	1170	100.06	1170	99.98
		1168	99.89	1168	100.25	1168	100.07	1168	99.95
		1166	99.89	1166	100.24	1166	100.07	1166	99.92
		1164	99.89	1164	100.23	1164	100.07	1164	99.91
		1162	99.89	1162	100.21	1162	100.07	1162	99.87
		1160	99.89	1160	100.19	1160	100.07	1160	99.84
		1158	99.9	1158	100.19	1158	100.08	1158	99.82
		1156	99.9	1156	100.18	1156	100.09	1156	99.8
		1154	99.9	1154	100.15	1154	100.08	1154	99.77
		1152	99.91	1152	100.13	1152	100.07	1152	99.77
		1150	99.91	1150	100.12	1150	100.06	1150	99.77
		1148	99.91	1148	100.12	1148	100.04	1148	99.77
		1146	99.92	1146	100.11	1146	100.03	1146	99.76
		1144	99.92	1144	100.08	1144	100.03	1144	99.74
		1142	99.92	1142	100.06	1142	100.04	1142	99.74
		1140	99.92	1140	100.05	1140	100.05	1140	99.76
		1138	99.92	1138	100.04	1138	100.05	1138	99.77
		1136	99.92	1136	100.04	1136	100.04	1136	99.75
		1134	99.92	1134	100.05	1134	100.06	1134	99.72
		1132	99.92	1132	100.05	1132	100.08	1132	99.71
		1130	99.92	1130	100.05	1130	100.09	1130	99.7
		1128	99.92	1128	100.05	1128	100.11	1128	99.68
		1126	99.91	1126	100.05	1126	100.14	1126	99.65
		1124	99.91	1124	100.06	1124	100.17	1124	99.63
		1122	99.91	1122	100.06	1122	100.19	1122	99.61
		1120	99.91	1120	100.05	1120	100.2	1120	99.59
		1118	99.92	1118	100.04	1118	100.21	1118	99.56
		1116	99.92	1116	100.04	1116	100.22	1116	99.5
		1114	99.92	1114	100.03	1114	100.24	1114	99.43
		1112	99.92	1112	100.03	1112	100.26	1112	99.37
		1110	99.92	1110	100.03	1110	100.26	1110	99.34
		1108	99.92	1108	100.02	1108	100.23	1108	99.33
		1106	99.92	1106	100	1106	100.19	1106	99.3
		1104	99.92	1104	99.99	1104	100.17	1104	99.29
		1102	99.92	1102	99.96	1102	100.14	1102	99.29
		1100	99.92	1100	99.93	1100	100.09	1100	99.28
		1098	99.92	1098	99.9	1098	100.01	1098	99.26
		1096	99.92	1096	99.89	1096	99.9	1096	99.26
		1094	99.91	1094	99.87	1094	99.79	1094	99.24
		1092	99.91	1092	99.83	1092	99.72	1092	99.2
		1090	99.9	1090	99.8	1090	99.72	1090	99.15
		1088	99.89	1088	99.79	1088	99.77	1088	99.11
		1086	99.89	1086	99.77	1086	99.82	1086	99.09
		1084	99.88	1084	99.75	1084	99.84	1084	99.06
		1082	99.87	1082	99.74	1082	99.86	1082	99.02
		1080	99.86	1080	99.76	1080	99.89	1080	98.98
		1078	99.86	1078	99.79	1078	99.93	1078	98.95
		1076	99.85	1076	99.81	1076	99.97	1076	98.93
		1074	99.84	1074	99.81	1074	100	1074	98.95
		1072	99.84	1072	99.82	1072	100.03	1072	98.98
		1070	99.83	1070	99.83	1070	100.04	1070	98.97
		1068	99.82	1068	99.85	1068	100.08	1068	98.94
		1066	99.82	1066	99.85	1066	100.11	1066	98.89
		1064	99.81	1064	99.86	1064	100.12	1064	98.87
		1062	99.8	1062	99.87	1062	100.14	1062	98.85
		1060	99.79	1060	99.87	1060	100.15	1060	98.8
		1058	99.78	1058	99.87	1058	100.16	1058	98.72
		1056	99.77	1056	99.85	1056	100.15	1056	98.67
		1054	99.75	1054	99.84	1054	100.13	1054	98.63
		1052	99.74	1052	99.85	1052	100.15	1052	98.61
		1050	99.73	1050	99.84	1050	100.16	1050	98.59
		1048	99.71	1048	99.85	1048	100.16	1048	98.56
		1046	99.7	1046	99.86	1046	100.16	1046	98.56
		1044	99.69	1044	99.86	1044	100.17	1044	98.58
		1042	99.68	1042	99.83	1042	100.16	1042	98.62
		1040	99.67	1040	99.83	1040	100.16	1040	98.64
		1038	99.66	1038	99.85	1038	100.15	1038	98.63
		1036	99.65	1036	99.85	1036	100.14	1036	98.63
		1034	99.65	1034	99.86	1034	100.15	1034	98.65
		1032	99.64	1032	99.87	1032	100.16	1032	98.66
		1030	99.63	1030	99.87	1030	100.15	1030	98.67
		1028	99.63	1028	99.88	1028	100.14	1028	98.67
		1026	99.62	1026	99.88	1026	100.13	1026	98.69
		1024	99.61	1024	99.88	1024	100.12	1024	98.76
		1022	99.61	1022	99.88	1022	100.13	1022	98.81
		1020	99.6	1020	99.89	1020	100.14	1020	98.84
		1018	99.6	1018	99.89	1018	100.14	1018	98.87
		1016	99.6	1016	99.88	1016	100.14	1016	98.89
		1014	99.59	1014	99.89	1014	100.12	1014	98.9
		1012	99.59	1012	99.9	1012	100.12	1012	98.92
		1010	99.6	1010	99.9	1010	100.12	1010	98.93
		1008	99.6	1008	99.9	1008	100.11	1008	98.95
		1006	99.6	1006	99.92	1006	100.12	1006	98.99
		1004	99.61	1004	99.94	1004	100.15	1004	99.02
		1002	99.61	1002	99.96	1002	100.17	1002	99.04
		1000	99.61	1000	99.97	1000	100.18	1000	99.09
		998	99.62	998	99.98	998	100.19	998	99.11
		996	99.62	996	99.98	996	100.2	996	99.09
		994	99.62	994	99.99	994	100.21	994	99.11
		992	99.63	992	100.02	992	100.23	992	99.17
		990	99.63	990	100.01	990	100.23	990	99.22
		988	99.64	988	100.01	988	100.22	988	99.24
		986	99.64	986	100.02	986	100.22	986	99.26
		984	99.65	984	100.01	984	100.21	984	99.28
		982	99.66	982	100.01	982	100.19	982	99.3
		980	99.66	980	100.02	980	100.19	980	99.34
		978	99.67	978	100.02	978	100.19	978	99.38
		976	99.68	976	100.04	976	100.16	976	99.43
		974	99.69	974	100.04	974	100.15	974	99.48
		972	99.7	972	100.04	972	100.14	972	99.51
		970	99.71	970	100.04	970	100.12	970	99.53
		968	99.72	968	100.06	968	100.11	968	99.57
		966	99.74	966	100.08	966	100.12	966	99.61
		964	99.75	964	100.1	964	100.13	964	99.65
		962	99.76	962	100.09	962	100.11	962	99.66
		960	99.77	960	100.08	960	100.1	960	99.69
		958	99.78	958	100.1	958	100.1	958	99.73
		956	99.79	956	100.1	956	100.08	956	99.75
		954	99.8	954	100.1	954	100.08	954	99.75
		952	99.8	952	100.12	952	100.08	952	99.76
		950	99.81	950	100.12	950	100.07	950	99.76
		948	99.82	948	100.13	948	100.08	948	99.78
		946	99.82	946	100.14	946	100.1	946	99.81
		944	99.83	944	100.15	944	100.09	944	99.82
		942	99.83	942	100.15	942	100.07	942	99.83
		940	99.84	940	100.11	940	100.04	940	99.85
		938	99.84	938	100.12	938	100.04	938	99.86
		936	99.84	936	100.16	936	100.09	936	99.85
		934	99.84	934	100.15	934	100.09	934	99.85
		932	99.84	932	100.12	932	100.07	932	99.85
		930	99.84	930	100.11	930	100.06	930	99.87
		928	99.84	928	100.11	928	100.06	928	99.89
		926	99.84	926	100.13	926	100.06	926	99.88
		924	99.84	924	100.14	924	100.06	924	99.86
		922	99.84	922	100.11	922	100.04	922	99.89
		920	99.85	920	100.09	920	100.01	920	99.91
		918	99.85	918	100.07	918	100.01	918	99.88
		916	99.86	916	100.07	916	100.01	916	99.87
		914	99.86	914	100.07	914	100	914	99.88
		912	99.87	912	100.06	912	99.98	912	99.86
		910	99.87	910	100.05	910	99.96	910	99.84
		908	99.87	908	100.06	908	99.96	908	99.85
		906	99.88	906	100.05	906	99.95	906	99.83
		904	99.88	904	100.03	904	99.93	904	99.8
		902	99.87	902	100.03	902	99.91	902	99.8
		900	99.87	900	100.02	900	99.88	900	99.81
		898	99.87	898	100	898	99.85	898	99.77
		896	99.86	896	100	896	99.82	896	99.75
		894	99.86	894	100	894	99.79	894	99.73
		892	99.85	892	99.97	892	99.76	892	99.7
		890	99.85	890	99.95	890	99.74	890	99.68
		888	99.84	888	99.92	888	99.72	888	99.68
		886	99.83	886	99.88	886	99.67	886	99.67
		884	99.83	884	99.86	884	99.62	884	99.69
		882	99.81	882	99.84	882	99.6	882	99.67
		880	99.8	880	99.83	880	99.61	880	99.61
		878	99.78	878	99.83	878	99.61	878	99.58
		876	99.76	876	99.82	876	99.58	876	99.56
		874	99.74	874	99.8	874	99.53	874	99.52
		872	99.72	872	99.79	872	99.52	872	99.49
		870	99.7	870	99.76	870	99.5	870	99.49
		868	99.68	868	99.72	868	99.45	868	99.48
		866	99.66	866	99.7	866	99.42	866	99.47
		864	99.65	864	99.69	864	99.41	864	99.49
		862	99.63	862	99.67	862	99.39	862	99.51
		860	99.61	860	99.65	860	99.36	860	99.48
		858	99.6	858	99.62	858	99.31	858	99.44
		856	99.58	856	99.61	856	99.27	856	99.41
		854	99.56	854	99.58	854	99.25	854	99.38
		852	99.54	852	99.55	852	99.22	852	99.32
		850	99.51	850	99.5	850	99.21	850	99.29
		848	99.49	848	99.45	848	99.18	848	99.29
		846	99.46	846	99.41	846	99.14	846	99.3
		844	99.43	844	99.39	844	99.1	844	99.32
		842	99.4	842	99.36	842	99.05	842	99.27
		840	99.37	840	99.31	840	99	840	99.18
		838	99.34	838	99.25	838	98.96	838	99.1
		836	99.31	836	99.22	836	98.89	836	98.99
		834	99.29	834	99.19	834	98.83	834	98.93
		832	99.26	832	99.14	832	98.8	832	98.93
		830	99.24	830	99.07	830	98.77	830	98.93
		828	99.22	828	99.02	828	98.7	828	98.91
		826	99.2	826	98.99	826	98.62	826	98.92
		824	99.17	824	98.97	824	98.57	824	98.87
		822	99.15	822	98.93	822	98.53	822	98.72
		820	99.13	820	98.87	820	98.48	820	98.59
		818	99.1	818	98.82	818	98.43	818	98.54
		816	99.08	816	98.79	816	98.38	816	98.52
		814	99.05	814	98.77	814	98.32	814	98.51
		812	99.03	812	98.74	812	98.27	812	98.45
		810	99	810	98.7	810	98.22	810	98.41
		808	98.98	808	98.66	808	98.19	808	98.42
		806	98.95	806	98.67	806	98.19	806	98.37
		804	98.93	804	98.69	804	98.21	804	98.24
		802	98.92	802	98.67	802	98.16	802	98.17
		800	98.9	800	98.64	800	98.12	800	98.14
		798	98.9	798	98.64	798	98.13	798	98.12
		796	98.89	796	98.64	796	98.12	796	98.12
		794	98.88	794	98.66	794	98.11	794	98.12
		792	98.88	792	98.68	792	98.09	792	98.11
		790	98.87	790	98.67	790	98.06	790	98.08
		788	98.86	788	98.66	788	98.02	788	98.06
		786	98.85	786	98.65	786	97.99	786	98.02
		784	98.84	784	98.64	784	97.98	784	97.96
		782	98.83	782	98.65	782	97.99	782	97.93
		780	98.82	780	98.63	780	97.98	780	97.89
		778	98.81	778	98.62	778	97.99	778	97.88
		776	98.8	776	98.63	776	98	776	97.87
		774	98.79	774	98.59	774	97.99	774	97.86
		772	98.77	772	98.58	772	97.99	772	97.82
		770	98.75	770	98.61	770	98	770	97.77
		768	98.73	768	98.6	768	97.97	768	97.77
		766	98.7	766	98.57	766	97.94	766	97.74
		764	98.67	764	98.56	764	97.92	764	97.69
		762	98.63	762	98.54	762	97.9	762	97.66
		760	98.59	760	98.5	760	97.86	760	97.61
		758	98.55	758	98.46	758	97.87	758	97.53
		756	98.51	756	98.42	756	97.88	756	97.48
		754	98.47	754	98.36	754	97.84	754	97.46
		752	98.43	752	98.29	752	97.77	752	97.43
		750	98.38	750	98.26	750	97.75	750	97.38
		748	98.34	748	98.23	748	97.73	748	97.35
		746	98.29	746	98.15	746	97.67	746	97.29
		744	98.24	744	98.09	744	97.6	744	97.19
		742	98.18	742	98.02	742	97.53	742	97.1
		740	98.12	740	97.99	740	97.48	740	97.04
		738	98.06	738	97.96	738	97.45	738	96.96
		736	98.01	736	97.87	736	97.36	736	96.89
		734	97.96	734	97.78	734	97.3	734	96.88
		732	97.92	732	97.74	732	97.25	732	96.85
		730	97.88	730	97.7	730	97.2	730	96.78
		728	97.86	728	97.67	728	97.18	728	96.7
		726	97.83	726	97.62	726	97.16	726	96.6
		724	97.81	724	97.59	724	97.14	724	96.51
		722	97.79	722	97.56	722	97.13	722	96.47
		720	97.77	720	97.54	720	97.11	720	96.46
		718	97.74	718	97.51	718	97.07	718	96.44
		716	97.71	716	97.48	716	96.99	716	96.4
		714	97.67	714	97.45	714	96.92	714	96.36
		712	97.63	712	97.36	712	96.87	712	96.3
		710	97.59	710	97.26	710	96.8	710	96.28
		708	97.55	708	97.23	708	96.7	708	96.21
		706	97.5	706	97.2	706	96.65	706	96.05
		704	97.45	704	97.11	704	96.61	704	95.92
		702	97.4	702	97.02	702	96.54	702	95.89
		700	97.35	700	96.98	700	96.45	700	95.89
		698	97.28	698	96.91	698	96.34	698	95.85
		696	97.21	696	96.8	696	96.25	696	95.78
		694	97.14	694	96.74	694	96.18	694	95.76
		692	97.05	692	96.69	692	96.12	692	95.72
		690	96.96	690	96.63	690	96.02	690	95.6
		688	96.87	688	96.54	688	95.88	688	95.44
		686	96.77	686	96.39	686	95.75	686	95.29
		684	96.66	684	96.25	684	95.63	684	95.2
		682	96.54	682	96.12	682	95.49	682	95.13
		680	96.42	680	95.99	680	95.38	680	95.04
		678	96.29	678	95.87	678	95.29	678	94.94
		676	96.16	676	95.77	676	95.19	676	94.83
		674	96.02	674	95.66	674	95.09	674	94.79
		672	95.89	672	95.56	672	95.01	672	94.72
		670	95.78	670	95.44	670	94.89	670	94.58
		668	95.69	668	95.45	668	95	668	94.51
		666	95.6	666	95.37	666	94.92	666	94.4
		664	95.54	664	95.18	664	94.61	664	94.22
		662	95.49	662	95.04	662	94.44	662	94.18
		660	95.44	660	94.95	660	94.37	660	94.14
		658	95.38	658	94.88	658	94.3	658	94
		656	95.32	656	94.85	656	94.23	656	93.88
		654	95.26	654	94.85	654	94.18	654	93.9
		652	95.2	652	94.82	652	94.18	652	93.95
		650	95.14	650	94.78	650	94.16	650	93.9
		648	95.09	648	94.78	648	94.13	648	93.77
		646	95.04	646	94.77	646	94.09	646	93.66
		644	94.99	644	94.75	644	94.07	644	93.62
		642	94.95	642	94.72	642	94.07	642	93.55
		640	94.91	640	94.72	640	94.03	640	93.52
		638	94.86	638	94.74	638	93.99	638	93.59
		636	94.82	636	94.74	636	94	636	93.64
		634	94.78	634	94.72	634	93.96	634	93.64
		632	94.74	632	94.7	632	93.98	632	93.54
		630	94.71	630	94.72	630	93.98	630	93.5
		628	94.69	628	94.73	628	93.94	628	93.45
		626	94.67	626	94.71	626	93.98	626	93.43
		624	94.66	624	94.71	624	94.01	624	93.4
		622	94.65	622	94.75	622	93.94	622	93.37
		620	94.66	620	94.85	620	93.96	620	93.35
		618	94.66	618	94.91	618	94.05	618	93.33
		616	94.68	616	94.89	616	94.1	616	93.3
		614	94.7	614	94.86	614	94.13	614	93.26
		612	94.72	612	94.9	612	94.12	612	93.23
		610	94.74	610	94.97	610	94.11	610	93.13
		608	94.75	608	94.99	608	94.21	608	93.06
		606	94.75	606	94.96	606	94.21	606	93.02
		604	94.75	604	94.93	604	94.16	604	93.09
		602	94.72	602	94.94	602	94.23	602	93.27
		600	94.68	600	94.91	600	94.2	600	93.27
		598	94.63	598	94.8	598	93.93	598	93.15
		596	94.57	596	94.65	596	93.75	596	93.11
		594	94.5	594	94.54	594	93.63	594	93
		592	94.42	592	94.37	592	93.44	592	92.86
		590	94.34	590	94.18	590	93.25	590	92.7
		588	94.26	588	94.06	588	93.1	588	92.58
		586	94.21	586	93.95	586	92.92	586	92.48
		584	94.17	584	93.86	584	92.78	584	92.43
		582	94.16	582	93.92	582	92.7	582	92.4
		580	94.2	580	93.99	580	92.67	580	92.35
		578	94.27	578	94.02	578	92.66	578	92.33
		576	94.39	576	94.17	576	92.79	576	92.39
		574	94.55	574	94.47	574	93.04	574	92.47
		572	94.75	572	94.8	572	93.33	572	92.6
		570	94.99	570	95.16	570	93.63	570	92.8
		568	95.26	568	95.58	568	93.98	568	93.01
		566	95.55	566	96.03	566	94.37	566	93.22
		564	95.86	564	96.36	564	94.71	564	93.52
		562	96.17	562	96.66	562	95.08	562	93.83
		560	96.48	560	97.01	560	95.46	560	94.14
		558	96.78	558	97.37	558	95.8	558	94.46
		556	97.07	556	97.72	556	96.11	556	94.77
		554	97.35	554	97.97	554	96.37	554	95.07
		552	97.6	552	98.11	552	96.59	552	95.33
		550	97.83	550	98.23	550	96.76	550	95.54
		548	98.03	548	98.41	548	96.88	548	95.72
		546	98.21	546	98.67	546	97.07	546	95.8
		544	98.37	544	98.86	544	97.24	544	95.84
		542	98.5	542	98.91	542	97.29	542	95.92
		540	98.62	540	99	540	97.34	540	96.1
		538	98.72	538	99.13	538	97.44	538	96.25
		536	98.81	536	99.26	536	97.48	536	96.37
		534	98.89	534	99.35	534	97.54	534	96.5
		532	98.97	532	99.31	532	97.69	532	96.61
		530	99.04	530	99.34	530	97.8	530	96.74
		528	99.11	528	99.42	528	97.86	528	96.87
		526	99.16	526	99.5	526	98.01	526	96.96
		524	99.22	524	99.55	524	98.11	524	96.96
		522	99.26	522	99.57	522	98.14	522	96.92
		520	99.3	520	99.63	520	98.16	520	97.02
		518	99.34	518	99.79	518	98.26	518	97.25
		516	99.38	516	99.87	516	98.34	516	97.45
		514	99.43	514	99.81	514	98.34	514	97.59
		512	99.48	512	99.86	512	98.41	512	97.74
		510	99.54	510	99.93	510	98.54	510	97.89
		508	99.6	508	99.99	508	98.6	508	97.93
		506	99.66	506	100	506	98.55	506	97.93
		504	99.71	504	99.96	504	98.46	504	97.94
		502	99.77	502	100.13	502	98.66	502	97.89
		500	99.82	500	100.29	500	98.76	500	97.94
		498	99.86	498	100.33	498	98.76	498	98.21
		496	99.91	496	100.28	496	98.81	496	98.53
		494	99.97	494	100.17	494	98.84	494	98.73
		492	100.03	492	100.12	492	98.95	492	98.88
		490	100.09	490	100.13	490	99.01	490	99.03
		488	100.16	488	100.14	488	98.84	488	99.04
		486	100.24	486	100.17	486	99.02	486	98.87
		484	100.32	484	100.12	484	99.1	484	98.7
		482	100.41	482	100.08	482	98.99	482	98.75
		480	100.5	480	100.19	480	99.11	480	99.03
		478	100.59	478	100.13	478	99.23	478	99.39
		476	100.68	476	99.92	476	99.12	476	99.79
		474	100.77	474	99.8	474	99.13	474	100.06
		472	100.84	472	99.82	472	99.24	472	100.11
		470	100.91	470	99.8	470	99.21	470	99.96
		468	100.96	468	99.66	468	99.06	468	99.86
		466	101.01	466	99.48	466	98.98	466	99.78
		464	101.05	464	99.32	464	98.93	464	99.8
		462	101.1	462	99.21	462	98.94	462	99.89
		460	101.15	460	99.19	460	98.95	460	100.06
		458	101.22	458	99.13	458	98.95	458	100.26
		456	101.3	456	98.96	456	98.81	456	100.45
		454	101.38	454	98.9	454	98.89	454	100.5
		452	101.48	452	99.01	452	99.16	452	100.43
		450	101.58	450	99.02	450	99.32	450	100.31

[truncated: 8 more sheets: Figure 3c, Figure 3d, Figure 4a, Figure 4b, Figure 4d, Figure S8, Figure S10, Figure S15]
